# Supplementary material for: Cdk1 activity acts as a quantitative platform for coordinating cell cycle progression with periodic transcription
Source: Nat Commun. 2016 Apr 5;7:11161. doi: 10.1038/ncomms11161 (PMC4822045; doi:10.1038/ncomms11161)
Supplement: Supplementary Data 1 — Periodic gene expression in G2-arrested cells [file ncomms11161-s2.xlsx]

## Sheet: Table S3
Periodic gene expression in G2-arrested cells
List of periodic genes as described in Cyclebase, organised by clusters and ranked within each cluster by induction amplitude (overall rank). Associated are the ratio values from the microarray data as presented in the heatmaps in Fig. 2g. Known targets of Sep1, Ace2, MBF and Ams2 are indicated.
M cluster
gene_common_name	gene_systematic_name	overall_rank	overall_peaktime	overall_pper	overall_preg	phase	Sep1 target	Ace2 target	MBF target	Ams2 target	20_C/20_A	60_C/60_A	20_A/60_A
slp1	SPAC821.08c	2	91	1.81169e-50	2.9478e-22	M	X				5.67805	1.75325	0.999702
SPBC27.04	SPBC27.04	3	97	9.28491e-50	1.15583e-22	M	X				2.40716	9.50057	7.79735
SPAC644.05c	SPAC644.05c	4	99	3.54789e-50	6.05643e-22	M	X		X		1.24915	3.98387	4.38615
exg1	SPBC1105.05	5	95	1.47733e-49	2.67597e-22	M	X				2.70143	1.87667	1.15595
pxl1	SPBC4F6.12	7	92	5.81251e-49	1.07553e-21	M	X				2.0984	1.28071	1.48758
SPAP14E8.02	SPAP14E8.02	10	99	1.78209e-47	1.21738e-22	M			X		1.2663	2.99801	3.96944
cdc15	SPAC20G8.05c	11	92	8.00163e-50	5.39264e-20	M	X				1.50308	1.01124	1.4872
cdc18	SPBC14C8.07c	12	95	1.43013e-47	7.10733e-22	M			X		3.27915	1.3038	1.11483
bet1	SPAC23C4.13	13	96	1.96381e-49	9.69217e-20	M	X				1.78241	2.00463	1.55378
cdt2	SPAC17H9.19c	14	96	1.66601e-47	2.77828e-21	M			X		1.9676	2.0455	2.34218
ace2	SPAC6G10.12c	15	92	1.53781e-46	3.32476e-22	M	X				42.3826	10.4169	1.27028
SPAC11E3.13c	SPAC11E3.13c	16	97	1.63291e-48	7.60546e-20	M					3.03998	1.76151	1.22786
eng1	SPAC821.09	21	99	1.24684e-43	1.10188e-22	M		X			2.14923	4.69114	2.80443
ams2	SPCC290.04	22	97	3.00213e-45	5.46015e-21	M			X		1.54486	2.06085	2.67432
SPAC19B12.02c	SPAC19B12.02c	23	89	5.38072e-48	4.06963e-18	G2/M					1.2167	1.01605	1.26274
ecm33	SPAC1705.03c	24	91	1.2294e-47	1.88075e-18	M	X				1.19707	1.05832	1.25792
SPCC757.12	SPCC757.12	27	94	5.14265e-48	9.56092e-18	M					1.98953	1.26012	1.00879
etd1	SPAC1006.08	30	91	1.61228e-45	1.16962e-18	M	X				1.81758	1.49938	1.79749
mrc1	SPAC694.06c	33	98	3.67958e-45	2.29952e-18	M			X		1.06941	1.60804	2.18401
fkh2	SPBC16G5.15c	35	90	3.80964e-47	1.03882e-15	M					2.05104	1.51622	1.67483
SPBC31F10.17c	SPBC31F10.17c	36	97	1.89594e-45	4.14797e-17	M	X				1.2942	2.81302	3.46628
cig2	SPAPB2B4.03	38	98	2.89614e-43	1.39878e-18	M			X		0.954028	1.0843	1.18396
SPAC15A10.09c	SPAC15A10.09c	39	93	4.22057e-42	3.15462e-18	M					2.32793	1.31263	1.19746
mac1	SPAC13G7.04c	40	94	1.60597e-42	3.5021e-17	M					1.79968	1.2839	1.2633
SPBC1198.07c	SPBC1198.07c	41	93	1.5987e-42	5.11545e-17	M					2.33255	1.52574	1.30459
spo12	SPAC3F10.15c	42	93	5.54268e-41	1.85745e-18	M	X				5.1357	3.25928	1.90143
plo1	SPAC23C11.16	46	85	1.24482e-41	3.07481e-15	G2/M	X				1.79623	0.946022	1.31877
fin1	SPAC19E9.02	47	96	1.42297e-40	4.92758e-15	M					1.40313	1.17372	1.24982
myo3	SPAC4A8.05c	49	91	5.50489e-39	4.02992e-16	M					1.37321	1.38338	2.38673
msh6	SPCC285.16c	50	98	7.68812e-38	1.39939e-16	M					0.912955	1.00944	1.31856
mik1	SPBC660.14	51	97	1.16866e-34	1.09047e-19	M			X		1.3938	4.24165	5.40792
mug52	SPAC17H9.18c	52	95	4.37861e-36	3.67137e-18	M			X		1.58645	1.47969	1.77725
meu29	SPAC25H1.05	54	94	5.2264e-45	1.15349e-08	M					1.14345	1.166	1.29803
SPBC19G7.04	SPBC19G7.04	57	90	5.33104e-34	1.0119e-18	M					1.49417	1.57796	3.44814
nrm1	SPBC16A3.07c	58	98	9.44547e-37	1.17568e-15	M					1.07048	1.35698	1.98666
chs2	SPBC1709.01	59	92	2.98432e-32	1.21632e-19	M	X				6.50876	2.14011	1.22675
pol1	SPAC3H5.06c	61	98	1.38333e-36	3.59845e-15	M			X		0.992601	1.642	2.36998
rho4	SPAC16A10.04	64	96	4.41476e-36	5.54365e-15	M					1.31522	2.02421	2.27968
cdt1	SPBC428.18	65	95	2.1606e-31	2.55398e-19	M			X		16.9559	5.62791	1.3197
chr4	SPBC1289.01c	66	98	2.10256e-39	7.4951e-11	M					1.00589	1.04826	1.21467
srw1	SPAC144.13c	68	96	2.71351e-36	1.41774e-13	M					1.34515	1.64577	1.41682
klp5	SPBC2F12.13	69	93	6.58639e-36	8.91971e-14	M	X				1.426	1.08894	1.11968
psm3	SPAC10F6.09c	73	98	3.37371e-38	2.7551e-10	M			X		1.19699	1.08263	1.57553
SPBC27.05	SPBC27.05	74	96	2.76868e-33	3.75106e-15	M	X				1.92003	6.46999	5.89928
imp2	SPBC11C11.02	76	95	2.74988e-35	6.35626e-12	M					1.06068	0.992604	1.3508
SPBC32F12.10	SPBC32F12.10	77	98	1.05454e-35	2.41744e-11	M					0.998224	1.16157	1.15186
par2	SPAC6F12.12	78	99	1.91468e-38	1.41018e-08	M					1.12803	1.1636	1.28168
SPCC1322.04	SPCC1322.04	80	98	2.07468e-31	7.71409e-15	M					1.01071	1.12917	1.01906
sid2	SPAC24B11.11c	83	93	1.15737e-34	4.78302e-11	M					1.14514	1.0245	1.22911
pi015	SPBC32H8.09	84	88	1.05033e-28	2.7708e-16	G2/M					1.76653	0.958409	1.20027
SPAC1687.19c	SPAC1687.19c	85	95	8.17203e-37	4.00066e-08	M					1.02145	1.06433	1.32334
klp6	SPBC1685.15c	90	87	8.01277e-33	2.23202e-11	G2/M					1.84933	1.53749	1.54376
psy1	SPCC825.03c	93	94	1.20434e-36	2.17754e-07	M					1.49138	1.22261	1.20449
rad21	SPCC338.17c	94	96	9.74821e-29	4.32582e-15	M			X		1.38847	1.66359	1.78294
ctp1	SPCC338.08	99	99	3.5236e-31	6.54e-10	M			X		1.0992	1.59564	1.64483
rpc17	SPAPB1E7.10	103	97	1.05989e-27	3.76706e-12	M		X			0.778424	1.32537	1.5894
SPBC1709.13c	SPBC1709.13c	106	93	4.41126e-33	1.98898e-06	M					0.945203	0.782817	0.983716
SPAPB1E7.04c	SPAPB1E7.04c	111	97	9.86369e-26	3.34148e-13	M					2.39771	13.6309	8.59293
rum1	SPBC32F12.09	114	96	4.04028e-34	0.000204063	M					1.24637	2.03272	1.58846
him1	SPCC550.13	116	98	4.16011e-30	5.02248e-08	M					1.10829	1.13425	1.33028
mug61	SPAC14C4.05c	117	96	6.48718e-33	0.000113446	M					1.2091	1.24203	1.27317
mob1	SPBC428.13c	119	97	3.95172e-29	3.37269e-08	M					0.982983	1.30054	1.23504
SPAC24H6.01c	SPAC24H6.01c	120	88	9.99838e-31	1.47909e-06	G2/M					1.01195	1.01643	1.10536
apc15	SPBC83.04	121	88	2.68269e-22	1.18587e-14	G2/M					1.00765	1.40598	1.39308
mug70	SPAC24C9.05c	127	89	9.66869e-29	2.64103e-06	G2/M					1.045	0.81598	0.949885
pol2	SPBC25H2.13c	128	91	8.10869e-30	3.49455e-05	M					1.04809	0.911132	1.27781
mus81	SPCC4G3.05c	144	89	1.06392e-25	3.02051e-06	G2/M					1.74812	1.22781	1.34387
rep2	SPBC2F12.11c	145	92	5.05756e-23	7.79425e-09	M					1.0195	1.13612	0.924138
SPBC4.08	SPBC1306.02	147	92	9.27478e-27	8.4442e-05	M					0.919878	0.922391	1.19772
top1	SPBC1703.14c	151	91	1.04503e-25	1.54367e-05	M					1.1161	0.839728	1.11983
mug71	SPBC577.12	155	94	3.64184e-27	0.000878891	M					0.972534	0.888071	1.02872
rgs1	SPAC22F3.12c	159	93	3.37241e-15	2.8606e-15	M					0.448154	0.738809	1.08482
cdc13	SPBC582.03	164	95	1.40023e-32	0.131575	M					0.888385	1.85373	1.50355
hri1	SPAC20G4.03c	170	98	7.77891e-13	1.26856e-16	M					0.968305	1.70112	1.5301
pin1	SPCC16C4.03	175	97	3.92948e-21	6.44121e-08	M					1.09189	1.1201	1.33493
SPBC800.11	SPBC800.11	176	99	9.66022e-20	2.66148e-09	M		X			0.805528	2.58449	1.57726
mde6	SPAC15A10.10	180	94	8.72747e-17	5.14687e-12	M					0.964396	1.96194	1.91263
pof3	SPCC338.16	183	93	1.11494e-21	4.21926e-07	M					1.04797	1.07417	1.36613
SPBC1E8.05	SPBC1E8.05	185	98	9.25744e-20	6.61343e-09	M					1.6541	1.5086	1.38448
hsk1	SPBC776.12c	189	93	8.54312e-20	2.0653e-08	M					1.10431	1.04195	1.46117
SPAC30D11.01c	SPAC30D11.01c	193	92	5.90322e-12	8.68931e-16	M					1.15765	1.07862	1.19051
kap111	SPAC22G7.02	195	99	8.34439e-21	7.58672e-07	M					1.03878	1.41348	1.55039
mrpl4	SPCC4G3.06c	202	86	3.67394e-24	0.00224109	G2/M					1.03849	0.983021	1.26946
gpi13	SPBC27B12.06	203	90	1.12104e-22	0.000438877	M					1.04102	1.12179	1.20851
SPCC4B3.18	SPCC4B3.18	205	85	1.31587e-16	6.48019e-10	G2/M					0.961318	0.850524	1.15678
SPAC22A12.06c	SPAC22A12.06c	207	91	1.94229e-13	6.63411e-13	M					0.827278	0.73031	0.877939
SPBC336.13c	SPBC336.13c	214	97	3.79717e-20	6.89376e-06	M					0.980176	0.773132	0.793685
SPCC584.15c	SPCC584.15c	219	95	7.05012e-24	0.00403228	M					1.02836	1.2678	1.13135
ams1	SPAC513.05	228	93	1.97314e-16	1.03372e-08	M					1.04127	0.713694	0.586931
SPBC2D10.04	SPBC2D10.04	251	96	1.37943e-20	0.00145962	M					1.01676	1.06687	1.03485
SPAC23G3.04	SPAC23G3.04	259	93	1.8789e-17	8.99882e-06	M					1.02945	1.11734	1.25588
SPAC1687.17c	SPAC1687.17c	262	97	1.14862e-20	0.0025834	M					1.08802	1.07595	1.06678
ark1	SPCC320.13c	265	85	4.19557e-17	7.82516e-06	G2/M					1.91767	1.07525	1.08856
mis6	SPAC1687.20c	270	89	1.26863e-16	4.95721e-06	G2/M					0.929597	1.38222	1.58219
SPAC12G12.06c	SPAC12G12.06c	274	97	2.937e-19	0.00117246	M					0.940297	1.17715	1.31867
rhp51	SPAC644.14c	275	96	8.27611e-17	1.165e-05	M			X		1.24666	1.15145	1.17102
SPCC663.09c	SPCC663.09c	285	89	2.13988e-13	2.17559e-08	G2/M					0.982306	0.865377	0.798746
mfm2	SPAC513.03	286	97	1.17504e-09	4.06131e-12	M					1.12158	3.4245	2.63879
SPBC2F12.12c	SPBC2F12.12c	287	85	1.05346e-15	4.70768e-06	G2/M					1.03852	0.915002	1.32208
SPAC328.02	SPAC328.02	293	94	1.20669e-23	0.0872661	M					1.23535	0.918297	0.931398
SPCC306.11	SPCC306.11	296	98	6.18041e-12	1.63472e-09	M		X			2.82951	14.3588	7.93089
mug165	SPAC5D6.02c	301	92	1.5744e-14	1.70529e-06	M					1.25469	1.2062	1.60304
SPBC19C2.10	SPBC19C2.10	310	93	5.03147e-16	9.45211e-05	M					1.12027	1.2104	1.43213
agn2	SPBC646.06c	315	98	4.85412e-21	0.0241092	M					0.957558	0.962094	0.981402
SPCC576.02	SPCC576.02	318	89	1.11791e-15	0.000110823	G2/M					0.950173	0.827712	0.693731
SPCC1020.13c	SPCC1020.13c	330	92	6.92129e-16	0.000290876	M					1.37779	1.18209	1.22157
SPCC1442.07c	SPCC1442.07c	341	98	2.54024e-16	0.00113754	M					1.02245	0.968851	1.15991
cid13	SPAC821.04c	346	91	9.89378e-12	9.62588e-08	M					1.28242	1.39747	1.10451
mug5	SPAC14C4.08	348	99	4.2905e-12	2.34875e-07	M					0.968594	1.87569	1.50337
SPAC57A7.07c	SPAC57A7.07c	349	94	5.59581e-16	0.00100917	M					1.05534	0.852662	1.18576
SPCC11E10.09c	SPCC11E10.09c	353	89	1.15908e-10	1.31227e-08	G2/M					0.966384	1.55281	2.14682
ndk1	SPAC806.07	354	94	7.62915e-15	0.000193108	M					0.958717	0.914316	0.907909
msy1	SPCC576.06c	361	90	8.79554e-15	0.000255756	M					0.949051	1.11564	1.20394
cnd1	SPBC776.13	363	88	5.97477e-15	0.00039665	G2/M					1.02297	0.888321	1.24691
SPAC24H6.13	SPAC24H6.13	369	90	1.9448e-14	0.000220383	M					1.04869	0.923265	1.06044
tps1	SPAC328.03	370	98	2.22367e-07	2.16013e-11	M					1.19959	1.17713	0.776239
SPAC589.09	SPAC589.09	373	97	3.5098e-07	1.45357e-11	M					1.03492	1.08048	1.23601
mug118	SPBC725.12	374	93	4.13562e-12	1.23667e-06	M					0.980307	1.43704	1.48653
ste6	SPCC1442.01	380	98	2.2091e-07	2.96658e-11	M			X		1.2941	1.60699	1.7927
pds5	SPAC110.02	387	97	6.62141e-16	0.00219643	M					1.02302	1.31772	1.89047
tas3	SPBC83.03c	390	85	4.7492e-13	2.2611e-05	G2/M					1.21213	1.20477	1.46456
spn7	SPBC19F8.01c	391	90	1.74023e-10	7.25338e-08	M					1.08514	0.853098	1.20641
spn2	SPAC821.06	392	96	6.45775e-21	0.128751	M					0.999848	0.973744	0.994194
spk1	SPAC31G5.09c	410	91	1.93198e-09	1.70402e-08	M					0.882053	1.20124	1.04145
mug124	SPBC19C2.06c	416	96	3.95792e-12	1.17552e-05	M					1.01516	2.78161	1.78732
SPBC26H8.13c	SPBC26H8.13c	418	92	7.88572e-13	7.06383e-05	M					1.23891	1.01264	1.26707
SPCC1223.09	SPCC1223.09	420	92	2.63024e-13	0.000227338	M					0.925689	0.730152	0.580051
alp31	SPAC8E11.07c	426	98	1.99107e-15	0.00341706	M					1.06442	0.94098	1.04276
ste7	SPAC23E2.03c	428	90	4.9394e-11	1.77772e-06	M					0.79112	0.786344	1.04189
emp24	SPCC24B10.17	431	99	4.22174e-21	0.295661	M					0.978565	1.11964	1.15208
mug152	SPAC13G7.10	439	95	5.47141e-16	0.00666519	M					0.968962	1.664	1.97323
SPCC126.12	SPCC126.12	447	98	5.91821e-16	0.00700441	M					0.990732	0.933396	0.984465
SPBC3H7.13	SPBC3H7.13	465	98	1.99698e-11	1.93802e-05	M					1.07676	1.52883	1.415
sly1	SPCC74.01	466	92	1.49153e-17	0.0299442	M					0.97029	0.828633	1.01183
lkh1	SPAC1D4.11c	467	86	1.43236e-13	0.00117818	G2/M					0.716896	0.856071	1.29042
SPCC1235.01	SPCC1235.01	476	86	8.54307e-11	6.74212e-06	G2/M					1.20358	0.63411	0.517095
rmi1	SPAC26A3.03c	477	93	1.80374e-12	0.000294167	M					1.05808	1.7716	2.46827
G1 cluster
gene_common_name	gene_systematic_name	overall_rank	overall_peaktime	overall_pper	overall_preg	phase	Sep1 target	Ace2 target	MBF target	Ams2 target	20_C/20_A	60_C/60_A	20_A/60_A
adg1	SPAPJ760.03c	1	5	4.0763e-50	1.12569e-22	G1		X			0.851492	30.6905	12.0083
chr1	SPBC3E7.12c	6	2	3.49915e-49	3.78356e-22	G1		X			0.991795	4.65682	3.28923
cdc22	SPAC1F7.05	8	0	7.92069e-48	1.69586e-22	G1			X		1.20871	3.14086	3.99271
adg3	SPCC18.01c	9	7	4.24523e-48	3.96662e-22	G1		X			0.790047	28.7423	9.55924
mid2	SPAPYUG7.03c	28	3	7.60305e-45	3.1151e-20	G1		X			0.779328	3.02908	2.61525
rid1	SPBC1709.12	32	1	1.03968e-43	6.53281e-20	G1		X			0.99208	6.09898	5.66569
adg2	SPAC19G12.16c	34	2	5.69541e-41	1.74002e-22	G1		X			1.43603	12.3539	8.91536
SPBC651.04	SPBC651.04	43	0	7.96656e-40	1.77274e-19	G1		X			0.904218	5.42917	5.96402
SPCC1322.10	SPCC1322.10	44	5	2.05087e-41	4.05788e-17	G1		X			1.06533	2.16813	1.69535
agn1	SPAC14C4.09	48	1	5.93276e-38	1.55491e-17	G1		X			0.587729	4.83412	3.85763
klp8	SPAC144.14	53	0	1.29735e-39	2.45371e-14	G1	X				1.10556	1.81816	2.01198
rgf3	SPCC645.06c	55	2	5.28089e-39	4.16325e-14	G1		X			0.915642	1.51427	1.62674
ssb1	SPBC660.13c	56	0	1.02456e-36	2.47782e-16	G1			X		1.10162	1.61409	1.65893
cdc4	SPAP8A3.08	60	2	1.48873e-45	2.47214e-06	G1					1.01914	1.25816	1.22564
SPAC2E1P5.03	SPAC2E1P5.03	62	9	1.0121e-39	1.89695e-11	G1		X			0.958326	1.70818	1.23059
SPCC18.02	SPCC18.02	67	5	3.60017e-38	8.3026e-12	G1					0.953384	1.57706	1.43268
SPBC2A9.07c	SPBC2A9.07c	70	5	4.26831e-34	2.51521e-15	G1		X			0.998681	2.41051	1.28467
SPBC83.18c	SPBC83.18c	72	2	6.3642e-36	1.30525e-12	G1					1.01494	1.61268	1.49049
ulp1	SPBC19G7.09	75	1	2.40359e-36	4.83167e-12	G1					1.11367	1.31093	1.51246
SPBC17G9.06c	SPBC17G9.06c	79	15	5.06731e-37	1.78009e-09	G1					0.999626	1.52984	1.02382
gal1	SPBPB2B2.13	81	3	9.64876e-27	3.38983e-19	G1					1.20135	6.42737	2.52
SPBC21B10.13c	SPBC21B10.13c	82	1	8.13537e-31	6.44456e-15	G1			X		1.03857	1.91072	2.11424
SPAC1071.09c	SPAC1071.09c	86	4	1.64299e-36	2.60177e-08	G1					0.944684	1.26726	1.10046
pif1	SPBC887.14c	88	0	9.75844e-39	7.03198e-06	G1					0.998269	1.2849	1.64997
SPBC1306.01c	SPBC1306.01c	92	3	7.04633e-37	3.09471e-07	G1			X		1.19937	1.11603	1.1726
SPAC23H4.01c	SPAC23H4.01c	95	5	9.85297e-28	3.07059e-14	G1					1.08802	1.10625	1.12801
spm1	SPBC119.08	97	1	6.40096e-37	0.000159653	G1					1.06363	1.11667	1.02323
cut2	SPBC14C8.01c	98	1	3.80904e-33	3.42252e-08	G1					1.00615	1.86564	1.57923
SPAC22G7.01c	SPAC22G7.01c	101	10	4.03648e-33	4.91744e-07	G1					0.970912	1.16974	0.790987
svp26	SPCC1795.10c	102	6	2.89496e-35	7.16593e-05	G1					1.04621	1.74064	1.3504
SPBC28F2.11	SPBC28F2.11	104	13	9.58861e-33	4.78723e-07	G1					1.03504	1.53818	1.09824
cdm1	SPBC12D12.02c	105	2	9.31499e-23	5.56498e-17	G1		X			0.980132	3.26461	2.27662
SPCC965.06	SPCC965.06	113	10	2.90117e-29	1.73081e-09	G1	X				0.890913	1.28317	0.526445
pht1	SPBC11B10.10c	122	14	7.92508e-31	4.71331e-06	G1					0.969778	1.59609	1.31873
SPBPJ4664.02	SPBPJ4664.02	123	7	2.44734e-23	1.54824e-13	G1		X			0.949732	5.91273	1.95791
SPBC31F10.16	SPBC31F10.16	124	9	4.53739e-34	0.00217484	G1					0.963634	1.12122	0.945174
SPAC23A1.02c	SPAC23A1.02c	129	5	1.88844e-22	2.72491e-12	G1					1.02448	1.40259	1.26934
SPAC631.02	SPAC631.02	132	8	6.06824e-25	3.99158e-09	G1					1.28569	2.00573	1.02794
SPBC2A9.13	SPBC2A9.13	134	0	7.26695e-22	7.02155e-12	G1		X			0.916573	2.31698	1.57554
mug40	SPCC553.07c	139	5	2.90407e-27	1.52611e-05	G1			X		0.953381	1.38251	1.4562
SPBPB7E8.01	SPBPB7E8.01	140	13	1.18038e-18	7.86012e-14	G1					0.624981	1.665	1.48861
ppc89	SPAC4H3.11c	142	1	9.9039e-29	0.00103035	G1					0.896832	1.47461	1.37341
SPBC839.02	SPBC839.02	143	6	1.08822e-24	2.48054e-07	G1					0.949808	1.20926	0.983147
SPBC21B10.07	SPBC21B10.07	150	6	1.83978e-26	7.81576e-05	G1					1.0587	1.31711	0.959667
SPAC343.13	SPAC343.13	154	5	1.21891e-26	0.000289048	G1					0.987836	2.00305	1.60532
csx2	SPBC17G9.08c	156	11	6.30863e-25	9.27257e-06	G1					0.985297	1.12356	0.988658
cfr1	SPAC6G9.12	157	7	4.05941e-26	0.000160225	G1					0.973584	1.03732	1.10426
cnp1	SPBC1105.17	163	4	7.41458e-25	2.66709e-05	G1					0.992558	1.59903	1.96239
SPAC343.20	SPAC343.20	169	6	4.60949e-18	1.89267e-11	G1		X			1.03863	1.26832	1.2604
pkd2	SPAC1F7.03	171	8	3.02774e-29	0.0157217	G1					1.04491	1.29185	1.17458
SPAC750.05c	SPAC750.05c	173	10	2.24656e-17	7.93487e-12	G1					0.988357	1.8117	0.943965
cyp4	SPBP8B7.25	177	11	3.18008e-25	0.000618751	G1					1.01054	1.11536	1.09863
SPCC794.13	SPCC553.12c	181	3	5.05978e-24	8.87185e-05	G1					1.04887	1.56784	1.36608
bgs4	SPCC1840.02c	208	4	1.52671e-17	9.88115e-09	G1					0.980659	1.09607	1.20503
SPBC18E5.07	SPBC18E5.07	211	0	2.8233e-20	7.36697e-06	G1					0.966182	0.983361	1.01419
ccr4	SPCC31H12.08c	215	6	1.49726e-21	0.00023515	G1					0.990413	1.15905	1.09718
SPCC63.13	SPCC63.13	216	2	5.57594e-10	6.70197e-16	G1			X		1.02749	1.18111	1.08853
pob1	SPBC1289.04c	232	1	1.8351e-21	0.00115936	G1					1.30167	1.0301	0.997261
mug109	SPAC2E1P5.02c	233	0	1.45164e-19	3.48914e-05	G1					0.902824	1.87035	1.50094
SPAC24B11.12c	SPAC24B11.12c	237	2	1.82915e-18	4.39972e-06	G1					0.98086	1.15592	1.2546
put4	SPAC869.10c	248	13	2.15071e-17	1.92954e-06	G1					0.953331	2.90737	2.05002
trx1	SPAC7D4.07c	252	2	4.66271e-14	1.45199e-09	G1					0.986562	1.10964	1.05759
sec11	SPBC1685.03	266	3	3.30745e-20	0.00210683	G1					1.06441	1.19267	1.14397
SPBPB2B2.09c	SPBPB2B2.09c	278	3	5.99507e-18	0.000264473	G1					1.02043	1.54546	1.52592
rer1	SPAC22E12.05c	282	9	1.13011e-22	0.0314192	G1					1.01057	1.75528	1.19096
SPBC36.11	SPBC36.11	314	0	2.0802e-16	0.000275451	G1					0.991929	1.56712	1.39762
SPAC977.10	SPAC977.10	317	15	1.33339e-15	9.29339e-05	G1					0.970136	2.33682	1.25366
ins1	SPCC306.05c	319	11	7.58984e-23	0.118759	G1					1.1546	1.27183	1.10595
SPAC1639.01c	SPAC1639.01c	332	8	1.43134e-17	0.00266436	G1					0.9915	1.38124	1.19168
SPCC965.14c	SPCC965.14c	362	0	2.31467e-10	1.04135e-08	G1					0.971981	0.83166	0.770429
SPCC794.15	SPCC794.15	365	8	3.03608e-08	1.07808e-10	G1					0.842573	1.7297	2.12116
SPCC736.13	SPCC736.13	388	4	2.55875e-16	0.0033037	G1					0.918444	1.12525	0.734438
SPBC947.15c	SPBC947.15c	395	0	5.99587e-14	0.000229896	G1					0.973103	1.31815	1.02543
SPAC6F6.13c	SPAC6F6.13c	411	5	3.0984e-17	0.0101748	G1					0.961537	1.17368	1.25534
psp3	SPAC1006.01	414	11	2.24167e-13	0.000177212	G1					1.14183	1.34053	1.02656
SPCC4F11.03c	SPCC4F11.03c	421	1	2.43399e-22	0.644911	G1					1.0978	1.10991	1.07659
SPAC5H10.12c	SPAC5H10.12c	422	5	7.86304e-15	0.001866	G1					1.04717	1.40178	1.45202
SPAC11E3.10	SPAC11E3.10	430	6	1.23142e-19	0.0948918	G1					1.00803	1.18459	1.00996
SPAC6F12.06	SPAC6F12.06	448	4	1.23247e-10	1.69228e-06	G1					1.01223	0.924277	0.921088
isp6	SPAC4A8.04	460	4	2.31012e-10	1.33217e-06	G1					1.12594	1.29959	0.923388
SPAC977.07c	SPAC977.07c	470	15	3.51775e-12	0.000128123	G1					0.934189	1.7461	1.14668
byr2	SPBC1D7.05	481	2	2.92591e-11	2.27242e-05	G1					1.08971	1.0943	1.14327
S cluster
gene_common_name	gene_systematic_name	overall_rank	overall_peaktime	overall_pper	overall_preg	phase	Sep1 target	Ace2 target	MBF target	Ams2 target	20_C/20_A	60_C/60_A	20_A/60_A
hhf1	SPAC1834.03c	17	17	1.85506e-45	1.41855e-22	S				X	1.0121	2.85894	1.25932
hhf2	SPBC8D2.03c	18	16	1.47521e-45	1.86069e-22	S				X	0.931325	1.96716	1.13871
htb1	SPCC622.09	19	16	2.73209e-46	1.46961e-21	S				X	1.06764	3.50211	1.29346
h3.3	SPBC1105.11c	20	18	7.5398e-46	3.47263e-21	S				X	0.96929	2.43718	1.09594
h4.3	SPBC1105.12	25	17	1.01616e-44	2.56349e-21	S				X	1.02536	4.02166	1.37016
hht3	SPAC1834.04	26	18	5.80062e-45	5.15429e-21	S				X	1.00495	3.52442	1.45381
SPBC8D2.04	SPBC8D2.04	29	19	6.16399e-46	1.88432e-18	S					0.965161	1.16514	1.00906
hta2	SPAC19G12.06c	31	17	1.31962e-41	2.35913e-22	S				X	1.02999	2.16051	1.10191
hta1	SPCC622.08c	37	18	2.70797e-41	4.19329e-21	S				X	1.03583	1.78083	1.07143
SPCC338.12	SPCC338.12	63	17	3.43574e-35	6.6042e-16	S					1.02093	1.64236	1.07086
sap1	SPCC1672.02c	115	21	6.6197e-23	2.09496e-15	S					1.01489	2.01752	1.5304
SPBC1348.10c	SPAC977.09c	160	19	1.13021e-22	1.14656e-07	S					1.02583	3.55073	1.30027
SPAC869.02c	SPAC869.02c	188	25	2.94213e-17	4.16892e-11	S					1.07207	2.38066	1.1871
nhp6	SPAC57A10.09c	201	20	3.76388e-21	1.14523e-05	S					1.08897	1.60376	1.08485
SPAC869.05c	SPAC869.05c	206	20	3.08064e-14	4.05699e-12	S					1.10991	2.11357	1.42929
N150	SPAC31G5.12c	209	30	1.00074e-18	1.76506e-07	S					0.910574	2.31981	1.23301
pcr1	SPAC21E11.03c	231	23	4.14993e-19	9.32573e-06	S					1.11039	1.88424	1.08621
gpx1	SPBC32F12.03c	234	30	2.1007e-17	2.44221e-07	S					1.07806	1.29746	0.991743
atf1	SPBC29B5.01	236	28	2.17188e-15	3.60844e-09	S					1.16788	1.7934	0.960373
SPAC521.03	SPAC521.03	240	30	1.12223e-19	0.000105686	S					0.972085	1.09302	0.783749
isp7	SPAC25B8.13c	246	25	1.22595e-12	2.37388e-11	S					0.975628	1.52945	1.57056
SPBPB2B2.01	SPBPB2B2.01	256	28	4.95108e-11	2.77207e-12	S		X	X		0.932623	2.08179	0.902029
sym1	SPAC3G6.05	276	28	5.02086e-09	2.49912e-13	S					0.951652	0.893748	0.820082
SPBC11C11.06c	SPBC11C11.06c	295	26	1.22107e-09	7.52909e-12	S					1.13443	1.2607	1.05499
SPBC83.11	SPBC83.11	316	23	3.70856e-15	2.3762e-05	S					0.965305	1.98233	1.29256
gst3	SPAC688.04c	331	30	5.67684e-14	4.44577e-06	S					1.06927	1.38253	0.851469
fim1	SPBC1778.06c	340	23	7.47486e-14	8.71183e-06	S					1.01267	1.13687	0.960026
SPAC328.09	SPAC328.09	343	30	2.47107e-16	0.00124734	S					0.873852	1.17687	1.20568
ncs1	SPAC18B11.04	357	18	2.20288e-16	0.00179693	S					1.01001	1.29015	1.20769
cwl1	SPBC31A8.01c	396	28	1.31233e-18	0.0231262	S					1.00512	1.11839	1.04209
rst2	SPAC6F12.02	412	23	2.80377e-15	0.00219528	S					1.10269	1.14481	1.14307
pmc1	SPAPB2B4.04c	415	26	3.47232e-13	0.000116421	S					1.00113	1.38482	0.953657
SPACUNK4.15	SPACUNK4.15	425	23	1.44537e-12	5.65245e-05	S					1.03999	1.21557	0.820704
SPBC1271.09	SPBC1271.09	450	25	1.98991e-06	1.14144e-10	S					0.964946	3.6924	1.58321
SPAC1039.06	SPAC1039.06	455	24	1.261e-11	1.99873e-05	S					0.823332	1.02409	0.724146
SPBPB2B2.18	SPBPB2B2.18	461	21	3.79855e-08	8.49716e-09	S					0.941975	1.11061	0.714499
dak2	SPAC977.16c	469	30	5.17771e-07	8.07473e-10	S					1.00356	3.28613	1.31403
SPCC594.07c	SPCC594.07c	482	26	2.30975e-15	0.00678588	S					1.06201	2.03051	1.32722
SPCC63.14	SPCC63.14	493	25	8.18351e-08	1.45467e-08	S					1.08895	1.16277	0.837638
G2 cluster
gene_common_name	gene_systematic_name	overall_rank	overall_peaktime	overall_pper	overall_preg	phase	Sep1 target	Ace2 target	MBF target	Ams2 target	20_C/20_A	60_C/60_A	20_A/60_A
spd1	SPAC29B12.03	45	37	1.06297e-39	1.1189e-18	G2					0.984574	1.9543	1.28736
SPAC13G6.10c	SPAC13G6.10c	71	53	2.28416e-37	4.96258e-12	G2					0.989104	0.909857	1.04951
gas2	SPBC29A10.08	87	48	2.36953e-33	1.93797e-11	G2					0.978499	1.08118	0.949781
ccc2	SPBC29A3.01	89	44	2.87286e-36	4.56603e-08	G2					0.907764	1.15445	0.992722
SPAC1039.02	SPAC1039.02	91	47	1.29033e-27	1.4408e-16	G2					0.863501	0.931308	0.826192
SPAC14C4.12c	SPAC14C4.12c	96	60	9.76001e-35	3.73847e-07	G2					0.895278	1.02817	1.01439
SPAPB15E9.01c	SPAPB15E9.01c	100	49	4.06047e-28	7.58518e-13	G2					0.88343	0.942783	0.974545
psu1	SPAC1002.13c	107	49	1.06077e-27	1.32022e-11	G2					0.89257	1.02423	1.06585
SPBC365.16	SPBC365.16	108	39	1.56776e-31	1.45241e-07	G2					0.734391	1.0722	1.14424
SPAC29B12.08	SPAC29B12.08	110	37	9.98018e-27	2.86057e-12	G2					0.770932	1.29133	1.19152
SPCC553.10	SPCC553.10	112	53	6.10333e-28	7.91396e-11	G2					0.987856	0.820891	0.939929
rds1	SPAC343.12	125	45	1.59788e-20	1.60789e-15	G2					1.08876	1.52085	0.757041
SPBC365.14c	SPBC365.14c	126	36	7.59215e-32	0.000481594	G2					0.932506	1.21508	0.926869
SPAC1F12.05	SPAC1F12.05	131	45	4.59822e-32	0.00344483	G2					0.831269	1.05585	0.968541
chr2	SPCC417.05c	133	34	4.39432e-28	6.18028e-06	G2					0.918036	1.9728	1.16937
SPCC1494.07	SPCC1494.07	135	54	3.88e-26	2.26556e-07	G2					0.921674	0.909115	1.20891
SPCC126.09	SPCC126.09	138	39	5.42125e-30	0.00177043	G2					0.926726	1.46642	1.19045
bgl2	SPAC26H5.08c	141	52	3.95536e-25	5.19393e-07	G2					0.735351	0.85254	0.787239
pdr1	SPAPB24D3.09c	146	39	3.90114e-27	0.000127802	G2					0.989457	1.08388	1.05163
rrn3	SPAC18G6.11c	148	43	1.68712e-25	5.97681e-06	G2					0.856885	1.13781	1.05154
SPAC3G9.05	SPAC3G9.05	149	52	3.18966e-25	3.21941e-06	G2					0.880517	0.95158	1.14793
SPBC1271.08c	SPBC1271.08c	153	36	3.94981e-13	8.62346e-18	G2	X				0.791079	1.20144	1.22027
cdc25	SPAC24H6.05	158	75	1.01107e-24	7.94074e-06	G2					1.33753	0.749948	1.01802
csn12	SPAC1B3.08	162	36	5.61214e-26	0.000294149	G2					0.983405	1.19074	0.99807
cig1	SPCC4E9.02	165	54	2.91228e-23	2.02303e-06	G2					1.0088	1.05021	1.08297
mae1	SPAPB8E5.03	166	47	2.66108e-24	2.35671e-05	G2					0.923788	0.959695	1.01395
SPCC18.05c	SPCC18.05c	167	42	7.81033e-25	8.23128e-05	G2					0.847679	1.01791	0.849933
SPCC1494.08c	SPCC1494.08c	168	32	8.10763e-24	1.06034e-05	G2					1.07518	1.29255	0.973235
SPCC1183.11	SPCC1183.11	172	36	4.20998e-24	3.16251e-05	G2					1.05472	1.17277	0.790842
pim1	SPBC557.03c	174	50	2.9861e-29	0.0182261	G2					1.01397	0.746819	0.891242
SPAPB24D3.07c	SPAPB24D3.07c	178	50	3.57636e-15	8.5256e-14	G2			X		0.916741	1.65002	0.743898
amt1	SPCPB1C11.01	179	31	8.73005e-20	5.01778e-09	G2					0.89367	1.36104	1.24334
SPBC1685.13	SPBC1685.13	184	48	2.00432e-15	2.7364e-13	G2					1.01247	1.41426	0.80772
rnc1	SPCC757.09c	186	42	7.01849e-24	0.000132658	G2					0.882072	1.26753	1.27705
vip1	SPAC10F6.06	187	34	2.36798e-24	0.000369755	G2					1.06996	1.0254	0.912888
SPBC24C6.10c	SPBC24C6.10c	190	59	3.8776e-23	6.16407e-05	G2					0.823701	0.957618	1.26405
SPBC1271.10c	SPBC1271.10c	191	47	3.60507e-21	8.03158e-07	G2					0.879567	1.09551	1.10797
SPBC119.10	SPBC119.10	192	35	3.39883e-20	1.16183e-07	G2					0.95291	0.989665	0.952406
nog1	SPBC651.01c	196	49	1.6182e-18	4.48023e-09	G2					0.915482	0.919563	1.02117
SPBPB2B2.06c	SPBPB2B2.06c	197	48	4.65423e-15	2.59181e-12	G2					0.948883	1.05233	0.997737
urg1	SPAC1002.19	198	33	1.27976e-13	1.31584e-13	G2					0.925738	1.71506	0.486951
ppk1	SPAC110.01	199	50	1.54315e-21	2.07382e-05	G2					0.978159	0.77459	0.945828
pho1	SPBP4G3.02	200	50	7.99428e-14	4.59272e-13	G2					0.954541	0.913487	0.737542
chr3	SPAC24B11.10c	204	52	6.137e-28	0.0517053	G2					0.944246	0.715346	1.01031
SPBC146.06c	SPBC146.06c	210	70	9.29719e-18	2.09121e-08	G2					0.936721	0.627142	0.73644
ibp1	SPBC839.07	212	59	4.43891e-20	4.97029e-06	G2					0.908826	0.884355	0.907968
SPBC660.06	SPBC660.06	217	35	3.15417e-18	1.4146e-07	G2					0.989047	1.36506	0.609626
SPAC27D7.11c	SPAC27D7.11c	218	52	3.90339e-09	1.14442e-16	G2					0.768318	0.872328	0.770992
myo52	SPCC1919.10c	220	66	4.28206e-24	0.00515979	G2					1.02142	0.650921	1.27146
uvi15	SPBC649.04	221	31	3.37866e-21	0.000213655	G2					1.06826	1.29486	1.00311
SPAC23C4.05c	SPAC23C4.05c	222	31	8.25706e-23	0.00201651	G2					1.02865	1.47963	0.949444
adh4	SPAC5H10.06c	223	37	1.23069e-18	7.3093e-07	G2					0.798284	1.08786	1.00353
top2	SPBC1A4.03c	226	58	2.30944e-20	6.21658e-05	G2					0.929082	0.555246	0.895321
bfr1	SPCC18B5.01c	227	52	1.56657e-12	1.02199e-12	G2					0.850777	0.719642	0.949059
SPAC9E9.04	SPAC9E9.04	230	33	1.04908e-17	2.89348e-07	G2					1.08799	1.25802	0.983671
arg5	SPBC56F2.09c	235	42	1.68465e-18	3.64467e-06	G2					0.959926	0.953842	0.826473
SPAC16E8.08	SPAC16E8.08	238	49	1.39853e-16	7.41876e-08	G2					0.947855	1.71157	1.53065
SPAP7G5.06	SPAP7G5.06	241	41	5.04023e-17	2.40601e-07	G2					1.09674	0.943206	0.911201
SPBC14F5.13c	SPBC14F5.13c	242	42	1.14894e-17	1.65906e-06	G2					1.0197	1.04728	0.838412
csx1	SPAC17A2.09c	244	48	2.90548e-20	0.000589978	G2					0.878996	1.04159	1.19483
nup61	SPCC18B5.07c	245	53	3.04636e-27	0.197732	G2					0.963153	0.806881	1.06633
vht1	SPAC1B3.16c	247	38	9.73207e-06	3.41211e-18	G2					0.951051	1.04037	1.06963
ssn6	SPBC23E6.09	249	46	1.5136e-18	2.89871e-05	G2					0.856016	0.74101	0.850843
ght2	SPBC4B4.08	250	41	3.03384e-16	2.07241e-07	G2					1.02073	1.05942	1.08931
rot1	SPAC31G5.02	253	72	2.19411e-18	3.64626e-05	G2					0.943964	0.814589	1.2112
set5	SPCC1739.05	254	55	1.03001e-18	9.00965e-05	G2					1.01198	0.815077	1.00185
SPBC1347.11	SPBC1347.11	255	49	1.22273e-11	7.90081e-12	G2					0.907751	1.1983	1.19485
nmd3	SPAC16C9.03	257	50	1.05884e-18	0.000131225	G2					0.964518	0.909525	1.06973
SPBC3B8.06	SPBC3B8.06	261	49	3.72288e-17	4.90582e-06	G2					0.983981	1.02081	1.07974
SPAC1687.16c	SPAC1687.16c	263	68	3.72163e-14	6.7059e-09	G2					0.95845	0.8575	1.29973
SPBC25B2.08	SPBC25B2.08	264	75	3.47646e-14	8.49552e-09	G2					0.609286	0.62378	1.08988
SPBC13G1.09	SPBC13G1.09	267	47	3.78042e-15	1.04232e-07	G2					0.977611	0.901638	0.970062
apc2	SPBP23A10.04	269	83	1.00033e-14	5.52736e-08	G2					1.40657	0.938003	1.16329
gpd2	SPAC23D3.04c	271	49	3.36039e-15	1.92889e-07	G2					0.949769	0.8215	0.959652
nsa2	SPCP1E11.08	272	41	5.55583e-17	1.17348e-05	G2					0.93726	1.03285	1.1757
SPCC18.15	SPCC18.15	277	58	1.61081e-19	0.00185617	G2					0.983016	0.973146	0.905593
fta5	SPAC1F8.06	279	49	1.47166e-15	1.25129e-06	G2			X		0.582076	1.02896	1.15685
SPBC23E6.01c	SPBC23E6.01c	281	31	3.36783e-16	7.13216e-06	G2					1.02004	1.68348	1.25506
rdp1	SPAC1B1.01	283	41	6.82998e-18	0.000522594	G2					1.07678	1.30714	1.0868
srk1	SPCC1322.08	284	38	3.6288e-12	1.26166e-09	G2					1.10928	1.69126	1.16987
oac1	SPAC139.02c	288	44	2.48863e-16	2.05114e-05	G2					0.949836	0.909566	0.904628
leu2	SPAC9E9.03	290	43	1.35479e-17	0.000386812	G2					0.953054	0.962531	0.946645
cid14	SPAC12G12.13c	292	43	1.92045e-16	3.70028e-05	G2					0.859999	0.945731	1.02008
SPBC21C3.02c	SPBC21C3.02c	297	41	3.85575e-17	0.000305671	G2					0.842198	1.93174	1.87934
SPBC1773.17c	SPBC1773.17c	298	32	1.53019e-13	8.68285e-08	G2					0.882827	0.913854	0.833782
SPCC757.11c	SPCC757.11c	299	42	4.4848e-14	3.49886e-07	G2					0.845758	1.90216	1.17186
SPAC1527.03	SPAC1527.03	300	56	1.16292e-16	0.000213645	G2					1.03102	0.738039	1.0611
SPBC8E4.03	SPBC8E4.03	302	35	3.0493e-11	9.04891e-10	G2					0.900043	1.01255	0.63362
mug100	SPBC16E9.07	305	68	2.6848e-15	1.19281e-05	G2					0.803843	0.892805	1.40931
gmh2	SPAC5H10.13c	307	51	1.21325e-20	0.0149479	G2					0.880909	1.07068	1.21974
nrd1	SPAC2F7.11	308	68	6.51705e-14	7.09551e-07	G2					1.06414	1.0344	1.19673
SPAC1786.02	SPAC1786.02	309	59	1.37373e-10	3.43771e-10	G2					0.921865	1.01344	0.937677
las21	SPAC13G6.03	311	84	1.34261e-16	0.000335683	G2					1.01453	1.06391	0.899417
SPAC926.08c	SPAC926.08c	312	49	8.80228e-13	6.14155e-08	G2					0.906791	0.98026	1.1998
ski3	SPCC1919.05	320	73	9.63685e-17	0.000814497	G2					0.865596	1.06177	1.45667
SPAC2C4.17c	SPAC2C4.17c	321	36	2.21799e-15	6.21917e-05	G2					1.1476	1.43112	0.984201
SPCC16C4.06c	SPCC16C4.06c	323	77	5.08976e-18	0.00303665	G2					0.867587	1.66463	1.63814
SPCC1827.06c	SPCC1827.06c	324	38	3.37157e-19	0.00777426	G2					0.957687	0.944986	0.918231
SPBC13A2.03	SPBC13A2.03	325	60	2.02944e-15	8.68121e-05	G2					1.0053	0.959019	1.26484
but2	SPBC3D6.02	326	45	2.45886e-16	0.000580099	G2					0.97675	0.991307	1.01275
SPCC70.08c	SPCC70.08c	327	42	1.52832e-05	1.26398e-14	G2					0.859657	0.788414	0.580325
SPAC23D3.12	SPAC23D3.12	329	60	6.98696e-08	3.10745e-12	G2					0.95207	0.889046	1.04565
SPCC584.13	SPCC584.13	335	79	3.29785e-16	0.000763051	G2					1.09096	0.864349	0.992909
SPBC359.03c	SPBC359.03c	336	41	2.7993e-14	1.45941e-05	G2					0.868148	1.09944	1.4091
bud20	SPAC19B12.11c	337	55	1.20082e-14	3.78921e-05	G2					0.893855	0.892629	1.41296
SPACUNK4.14	SPACUNK4.14	342	80	4.0535e-15	0.000185372	G2					0.921361	0.911112	1.11878
SPBC405.02c	SPBC405.02c	344	63	1.51779e-17	0.00376279	G2					0.778826	1.09174	1.21888
ppk15	SPAC823.03	345	33	2.25489e-13	3.90856e-06	G2					1.06666	1.33769	0.887927
ker1	SPBC1718.03	347	45	1.293e-13	7.68292e-06	G2					0.942738	1.07481	1.26579
cbh2	SPBC14F5.12c	350	44	2.11195e-17	0.00369653	G2					0.891328	1.20564	1.3533
SPCC550.15c	SPCC550.15c	351	49	2.70004e-19	0.0170087	G2					0.904719	0.895805	0.990655
SPBC1347.09	SPBC1347.09	352	68	1.92889e-16	0.00175009	G2					0.832968	0.906447	0.981212
gpa2	SPAC23H3.13c	355	59	6.63968e-14	2.32251e-05	G2					0.86651	0.954341	1.19873
SPAC17A2.05	SPAC17A2.05	356	61	1.19271e-14	0.000135933	G2					0.904742	0.938316	0.709291
mcp1	SPAC1687.10	359	78	2.99262e-14	6.78423e-05	G2					1.03037	0.666269	1.07756
mug81	SPBC13G1.10c	360	81	6.1946e-17	0.00310707	G2					1.08802	0.721117	1.03876
SPCC1795.12c	SPCC1795.12c	364	44	2.59586e-13	1.07041e-05	G2					0.948858	1.12665	0.979408
SPCC1682.13	SPCC1682.13	366	60	3.73265e-16	0.00194049	G2					0.985301	1.01608	0.937781
rrp3	SPAC823.08c	367	52	7.33998e-16	0.00151146	G2					0.838677	1.08572	1.12418
SPAC29B12.10c	SPAC29B12.10c	368	46	2.65089e-10	1.50649e-08	G2					0.86686	1.007	1.10898
plr1	SPAC9E9.11	371	84	1.97594e-09	2.44368e-09	G2					1.00762	0.8986	0.85013
SPAC9.11	SPAC9.11	372	84	1.41152e-13	3.49128e-05	G2					0.944558	1.60316	2.40778
git3	SPCC1753.02c	375	55	1.47816e-13	3.59557e-05	G2					0.830395	1.40564	1.35609
aat2	SPAC10F6.13c	376	40	8.30132e-14	6.3923e-05	G2					0.906841	0.845958	0.770588
SPCC330.07c	SPCC330.07c	377	47	3.30884e-12	1.75445e-06	G2					0.998493	0.989509	0.935475
imp4	SPAC19A8.07c	378	51	2.00182e-12	3.08629e-06	G2					0.908878	0.916295	0.955504
SPAC18G6.09c	SPAC18G6.09c	379	33	9.01655e-12	6.87921e-07	G2					0.962108	1.93732	1.56621
SPAC3H1.11	SPAC3H1.11	382	49	1.58613e-13	4.52072e-05	G2					0.927598	0.906604	1.12882
SPAC821.03c	SPAC821.03c	383	47	8.37474e-20	0.0445199	G2					0.995441	0.923526	1.01896
SPAPB1A10.06c	SPAPB1A10.06c	385	53	6.15662e-13	1.29155e-05	G2					1.0405	0.790706	0.937649
SPBC11C11.05	SPBC11C11.05	386	80	1.17859e-15	0.00175754	G2					1.17567	1.17641	1.0146
gms1	SPCC1795.03	389	50	3.86938e-17	0.00633383	G2					0.921118	1.12929	1.15736
SPCC23B6.04c	SPCC23B6.04c	393	48	2.69114e-11	5.29439e-07	G2					0.948342	0.87691	1.00996
SPAC26F1.07	SPAC26F1.07	394	38	2.90177e-11	4.91658e-07	G2					0.801903	0.914649	0.991622
SPAC1039.01	SPAC1039.01	397	37	3.48409e-13	5.0664e-05	G2		X			1.02756	1.42763	1.2751
SPAC9E9.09c	SPAC9E9.09c	398	63	0.00142277	4.11636e-15	G2					1.01105	0.962715	1.02078
cys11	SPBC36.04	400	42	6.49822e-17	0.00654473	G2					0.894004	1.18114	0.978711
SPCC1739.01	SPCC1739.01	401	43	7.10259e-11	3.02976e-07	G2					0.944154	1.12871	0.970492
vtc4	SPCC1322.14c	402	43	1.01249e-14	0.00103884	G2					1.02843	0.934804	0.938801
SPAC1039.03	SPAC1039.03	403	40	5.7592e-18	0.0158165	G2					0.871832	1.1472	0.83233
Tf2-4	SPAC26A3.13c	404	32	7.13488e-09	3.4963e-09	G2					1.05076	1.07802	0.847515
zfs1	SPBC1718.07c	405	35	2.88512e-19	0.0452267	G2					0.925018	1.27544	1.09404
SPAC24B11.07c	SPAC24B11.07c	406	47	8.44628e-17	0.00713301	G2					0.938399	1.13486	1.05803
cdc1	SPAC27E2.05	407	84	1.58679e-11	1.98153e-06	G2					0.968959	0.935037	1.01541
wis1	SPBC409.07c	408	45	9.73654e-13	3.28305e-05	G2					0.88321	0.960235	0.945005
mug76	SPCC1223.04c	409	83	2.50409e-14	0.000790167	G2					0.991484	0.976932	1.34598
alg11	SPCC330.08	417	42	1.58816e-15	0.00305746	G2					0.962346	1.21632	1.07117
SPAC323.07c	SPAC323.07c	419	33	5.70479e-14	0.000707734	G2					0.878597	0.9839	0.958887
SPBC1271.07c	SPBC1271.07c	432	40	3.12915e-07	4.10216e-10	G2					0.87809	0.742825	0.636026
grn1	SPBC26H8.08c	433	47	3.38469e-12	3.78814e-05	G2					0.886077	0.992894	1.15296
SPAC23C11.01	SPAC23C11.01	434	54	2.97649e-13	0.000381187	G2					1.02522	1.17857	1.22962
SPBC336.02	SPBC336.02	435	44	7.59918e-15	0.00246924	G2					0.922789	0.997277	0.779901
rrb1	SPBC1711.07	436	57	1.7781e-14	0.00187272	G2					0.906205	0.974919	0.955451
nop12	SPAC16E8.06c	437	64	3.37017e-13	0.000388822	G2					0.96421	0.774169	0.850078
mcp2	SPCC1682.08c	438	58	1.02909e-11	1.56391e-05	G2					0.896339	0.715707	0.840036
cgs1	SPAC8C9.03	441	38	7.26273e-10	2.43531e-07	G2					1.03458	1.68558	1.15866
SPAC922.04	SPAC922.04	442	43	3.27508e-12	5.4701e-05	G2					0.991797	1.00921	0.954225
SPBC1198.06c	SPBC1198.06c	443	38	1.44103e-18	0.0513508	G2					0.799218	1.291	1.14443
sts5	SPCC16C4.09	445	42	6.11614e-11	3.30279e-06	G2					0.957019	1.33178	1.17804
rpl7a	SPAC664.06	446	43	4.05575e-13	0.00042901	G2					0.981915	1.00955	1.06213
zds1	SPAC31F12.01	451	55	1.01676e-14	0.00271543	G2					0.937671	0.906161	1.1534
SPAC31A2.12	SPAC31A2.12	452	46	3.38621e-14	0.0017269	G2					0.789746	1.06983	1.15789
bir1	SPCC962.02c	453	82	2.38115e-13	0.000684207	G2					1.05304	0.684243	1.0607
mpr1	SPBC725.02	456	35	2.377e-13	0.000712086	G2					1.00427	1.69986	1.2854
ain1	SPAC15A10.08	457	82	4.00882e-10	6.84062e-07	G2					1.01791	0.850851	1.05937
SPBC215.13	SPBC215.13	458	41	1.78848e-13	0.000874665	G2					0.915752	1.22199	1.02539
SPBC21H7.03c	SPBC21H7.03c	459	48	2.86728e-13	0.000680262	G2					0.888496	1.15985	0.936777
pop2	SPAC4D7.03	462	82	2.15993e-12	0.000150255	G2					0.990365	1.23214	1.08407
mrd1	SPBP22H7.02c	464	47	1.53569e-10	2.43323e-06	G2					1.07872	0.903818	0.993717
SPAC56E4.03	SPAC56E4.03	468	33	3.89953e-09	1.06882e-07	G2					0.910213	0.944488	0.793296
SPBC4F6.13c	SPBC4F6.13c	471	42	1.94426e-13	0.00111092	G2					0.935244	1.0511	1.02528
SPBP23A10.11c	SPBP23A10.11c	472	53	1.79192e-09	2.8575e-07	G2					0.976835	0.918538	1.02305
SPAC1486.09	SPAC1486.09	475	51	2.62974e-11	2.16222e-05	G2					0.930358	0.935336	1.03488
plb1	SPAC1A6.04c	478	38	8.35814e-09	6.92524e-08	G2					0.970217	1.15909	1.08702
SPAP8A3.11c	SPAP8A3.11c	479	84	1.76565e-13	0.00132706	G2					0.928477	0.829073	1.13324
scd2	SPAC22H10.07	480	49	2.1958e-16	0.0143963	G2					0.750125	0.960329	0.965256
SPCC794.11c	SPCC794.11c	483	45	3.22793e-18	0.0623046	G2					0.958146	1.08283	0.941099
SPBC1677.03c	SPBC1677.03c	484	38	8.60554e-12	9.18551e-05	G2					0.961461	0.923715	0.894411
rga2	SPAC26A3.09c	485	53	3.56971e-18	0.0622017	G2					0.929867	0.972336	1.01601
ctr4	SPCC1393.10	486	57	2.05925e-06	4.5971e-10	G2					1.01313	1.15899	1.11101
SPCC1682.09c	SPCC1682.09c	488	54	1.09482e-10	8.95358e-06	G2					0.798961	1.06038	0.93516
SPAC9.07c	SPAC9.07c	490	40	6.21165e-20	0.253043	G2					0.968158	0.893354	1.01921
SPCC1235.11	SPCC1235.11	494	37	1.66523e-15	0.0089051	G2					0.936655	0.86304	1.01767
ctu1	SPBC2G5.03	495	49	1.7359e-11	6.83367e-05	G2					0.920314	0.951164	1.03715
brl2	SPCC970.10c	496	40	5.98112e-16	0.0128953	G2					0.920486	0.926877	1.02648
SPCC1827.03c	SPCC1827.03c	497	36	2.68035e-12	0.000417447	G2					1.00982	0.996143	0.943053
sgo1	SPBP35G2.03c	498	74	5.50069e-13	0.00111844	G2					0.886623	0.869165	0.994403
arg1	SPCC777.09c	499	40	2.33444e-13	0.00162829	G2					0.905851	0.94705	0.820139
pxr1	SPAC890.05	500	46	1.21794e-10	1.17007e-05	G2					0.98273	0.847824	0.797664
