# Supplementary material for: Cdk1 activity acts as a quantitative platform for coordinating cell cycle progression with periodic transcription
Source: Nat Commun. 2016 Apr 5;7:11161. doi: 10.1038/ncomms11161 (PMC4822045; doi:10.1038/ncomms11161)
Supplement: Supplementary Data 2 — Periodic gene expression in cells undergoing simultaneous S and M [file ncomms11161-s3.xlsx]

## Sheet: Table S4
Periodic gene expression in cells undergoing simultaneous S and M
List of periodic genes as described in Cyclebase, organised by clusters and ranked within each cluster by expression amplitude (overall rank). Associated are the ratio values from the RNA-seq data as presented in the heatmaps in Fig. 6f. Known targets of Sep1, Ace2, MBF and Ams2 are indicated. Note that we did not obtain any reads for the M phase gene mug52 in this dataset.
M cluster
gene_common_name	gene_systematic_name	overall_rank	overall_peaktime	overall_pper	overall_preg	phase	Sep1 target	Ace2 target	MBF target	Ams2 target	20_R/T0	40_R/T0
slp1	SPAC821.08c	2	91	1.81169e-50	2.9478e-22	M	X				25.9678	1.30704
SPBC27.04	SPBC27.04	3	97	9.28491e-50	1.15583e-22	M	X				10.6271	1.52727
SPAC644.05c	SPAC644.05c	4	99	3.54789e-50	6.05643e-22	M	X		X		4.56504	3.80874
exg1	SPBC1105.05	5	95	1.47733e-49	2.67597e-22	M	X				23.9441	1.49079
pxl1	SPBC4F6.12	7	92	5.81251e-49	1.07553e-21	M	X				6.71203	0.897045
SPAP14E8.02	SPAP14E8.02	10	99	1.78209e-47	1.21738e-22	M			X		16.3995	4.27014
cdc15	SPAC20G8.05c	11	92	8.00163e-50	5.39264e-20	M	X				3.82831	0.779486
cdc18	SPBC14C8.07c	12	95	1.43013e-47	7.10733e-22	M			X		10.5639	1.48634
bet1	SPAC23C4.13	13	96	1.96381e-49	9.69217e-20	M	X				6.74066	1.80953
cdt2	SPAC17H9.19c	14	96	1.66601e-47	2.77828e-21	M			X		12.2495	2.51569
ace2	SPAC6G10.12c	15	92	1.53781e-46	3.32476e-22	M	X				33.4382	1.15355
SPAC11E3.13c	SPAC11E3.13c	16	97	1.63291e-48	7.60546e-20	M					7.39453	1.23929
eng1	SPAC821.09	21	99	1.24684e-43	1.10188e-22	M		X			22.5354	2.91517
ams2	SPCC290.04	22	97	3.00213e-45	5.46015e-21	M			X		10.1743	2.93337
SPAC19B12.02c	SPAC19B12.02c	23	89	5.38072e-48	4.06963e-18	G2/M					3.88008	0.480895
ecm33	SPAC1705.03c	24	91	1.2294e-47	1.88075e-18	M	X				5.57002	1.08553
SPCC757.12	SPCC757.12	27	94	5.14265e-48	9.56092e-18	M					4.51508	1.08694
etd1	SPAC1006.08	30	91	1.61228e-45	1.16962e-18	M	X				3.43322	0.718474
mrc1	SPAC694.06c	33	98	3.67958e-45	2.29952e-18	M			X		3.76403	1.64451
fkh2	SPBC16G5.15c	35	90	3.80964e-47	1.03882e-15	M					6.38353	1.16234
SPBC31F10.17c	SPBC31F10.17c	36	97	1.89594e-45	4.14797e-17	M	X				3.13822	2.12719
cig2	SPAPB2B4.03	38	98	2.89614e-43	1.39878e-18	M			X		1.48869	1.22124
SPAC15A10.09c	SPAC15A10.09c	39	93	4.22057e-42	3.15462e-18	M					8.92002	1.23358
mac1	SPAC13G7.04c	40	94	1.60597e-42	3.5021e-17	M					5.32843	1.40459
SPBC1198.07c	SPBC1198.07c	41	93	1.5987e-42	5.11545e-17	M					2.93269	1.09507
spo12	SPAC3F10.15c	42	93	5.54268e-41	1.85745e-18	M	X				3.1242	1.17128
plo1	SPAC23C11.16	46	85	1.24482e-41	3.07481e-15	G2/M	X				2.41644	0.794145
fin1	SPAC19E9.02	47	96	1.42297e-40	4.92758e-15	M					3.93361	1.31291
myo3	SPAC4A8.05c	49	91	5.50489e-39	4.02992e-16	M					4.81247	1.21453
msh6	SPCC285.16c	50	98	7.68812e-38	1.39939e-16	M					2.69313	1.61323
mik1	SPBC660.14	51	97	1.16866e-34	1.09047e-19	M			X		29.828	2.65583
meu29	SPAC25H1.05	54	94	5.2264e-45	1.15349e-08	M					1.64064	0.756736
SPBC19G7.04	SPBC19G7.04	57	90	5.33104e-34	1.0119e-18	M					5.86997	1.28753
nrm1	SPBC16A3.07c	58	98	9.44547e-37	1.17568e-15	M					2.42319	1.26041
chs2	SPBC1709.01	59	92	2.98432e-32	1.21632e-19	M	X				8.77457	1.00891
pol1	SPAC3H5.06c	61	98	1.38333e-36	3.59845e-15	M			X		3.59475	1.67621
rho4	SPAC16A10.04	64	96	4.41476e-36	5.54365e-15	M					6.45899	2.07576
cdt1	SPBC428.18	65	95	2.1606e-31	2.55398e-19	M			X		13.7145	1.43393
chr4	SPBC1289.01c	66	98	2.10256e-39	7.4951e-11	M					1.53099	0.838007
srw1	SPAC144.13c	68	96	2.71351e-36	1.41774e-13	M					2.79121	1.40701
klp5	SPBC2F12.13	69	93	6.58639e-36	8.91971e-14	M	X				4.05029	1.58577
psm3	SPAC10F6.09c	73	98	3.37371e-38	2.7551e-10	M			X		3.31125	1.34241
SPBC27.05	SPBC27.05	74	96	2.76868e-33	3.75106e-15	M	X				14.4094	2.52633
imp2	SPBC11C11.02	76	95	2.74988e-35	6.35626e-12	M					2.56665	1.23307
SPBC32F12.10	SPBC32F12.10	77	98	1.05454e-35	2.41744e-11	M					2.96227	2.16267
par2	SPAC6F12.12	78	99	1.91468e-38	1.41018e-08	M					1.89545	1.35614
SPCC1322.04	SPCC1322.04	80	98	2.07468e-31	7.71409e-15	M					2.6764	3.11777
sid2	SPAC24B11.11c	83	93	1.15737e-34	4.78302e-11	M					2.06608	0.895635
pi015	SPBC32H8.09	84	88	1.05033e-28	2.7708e-16	G2/M					3.68764	1.30306
SPAC1687.19c	SPAC1687.19c	85	95	8.17203e-37	4.00066e-08	M					1.19067	0.986525
klp6	SPBC1685.15c	90	87	8.01277e-33	2.23202e-11	G2/M					3.30923	1.26944
psy1	SPCC825.03c	93	94	1.20434e-36	2.17754e-07	M					2.21328	1.10076
rad21	SPCC338.17c	94	96	9.74821e-29	4.32582e-15	M			X		6.75276	1.53295
ctp1	SPCC338.08	99	99	3.5236e-31	6.54e-10	M			X		4.21426	2.24567
rpc17	SPAPB1E7.10	103	97	1.05989e-27	3.76706e-12	M		X			1.0512	1.00993
SPBC1709.13c	SPBC1709.13c	106	93	4.41126e-33	1.98898e-06	M					0.744866	0.649822
SPAPB1E7.04c	SPAPB1E7.04c	111	97	9.86369e-26	3.34148e-13	M					69.0723	7.87283
rum1	SPBC32F12.09	114	96	4.04028e-34	0.000204063	M					3.19371	1.1932
him1	SPCC550.13	116	98	4.16011e-30	5.02248e-08	M					2.42421	1.01427
mug61	SPAC14C4.05c	117	96	6.48718e-33	0.000113446	M					2.69537	1.52876
mob1	SPBC428.13c	119	97	3.95172e-29	3.37269e-08	M					1.71396	1.08762
SPAC24H6.01c	SPAC24H6.01c	120	88	9.99838e-31	1.47909e-06	G2/M					1.80971	1.28497
apc15	SPBC83.04	121	88	2.68269e-22	1.18587e-14	G2/M					2.37497	1.35165
mug70	SPAC24C9.05c	127	89	9.66869e-29	2.64103e-06	G2/M					1.2108	0.872364
pol2	SPBC25H2.13c	128	91	8.10869e-30	3.49455e-05	M					2.56774	1.69884
mus81	SPCC4G3.05c	144	89	1.06392e-25	3.02051e-06	G2/M					3.27752	1.3663
rep2	SPBC2F12.11c	145	92	5.05756e-23	7.79425e-09	M					0.981926	0.634113
SPBC4.08	SPBC1306.02	147	92	9.27478e-27	8.4442e-05	M					1.40819	0.809526
top1	SPBC1703.14c	151	91	1.04503e-25	1.54367e-05	M					2.12335	1.12589
mug71	SPBC577.12	155	94	3.64184e-27	0.000878891	M					0.888435	0.755032
rgs1	SPAC22F3.12c	159	93	3.37241e-15	2.8606e-15	M					0.154069	0.155788
cdc13	SPBC582.03	164	95	1.40023e-32	0.131575	M					1.284	1.13165
hri1	SPAC20G4.03c	170	98	7.77891e-13	1.26856e-16	M					1.2911	1.60303
pin1	SPCC16C4.03	175	97	3.92948e-21	6.44121e-08	M					2.36736	2.01152
SPBC800.11	SPBC800.11	176	99	9.66022e-20	2.66148e-09	M		X			0.775277	0.88643
mde6	SPAC15A10.10	180	94	8.72747e-17	5.14687e-12	M					0.951347	0.665253
pof3	SPCC338.16	183	93	1.11494e-21	4.21926e-07	M					2.3864	1.14197
SPBC1E8.05	SPBC1E8.05	185	98	9.25744e-20	6.61343e-09	M					3.46468	1.11845
hsk1	SPBC776.12c	189	93	8.54312e-20	2.0653e-08	M					1.47262	0.781276
SPAC30D11.01c	SPAC30D11.01c	193	92	5.90322e-12	8.68931e-16	M					1.50139	0.822284
kap111	SPAC22G7.02	195	99	8.34439e-21	7.58672e-07	M					1.24565	1.19346
mrpl4	SPCC4G3.06c	202	86	3.67394e-24	0.00224109	G2/M					1.34181	1.30056
gpi13	SPBC27B12.06	203	90	1.12104e-22	0.000438877	M					1.17427	0.981221
SPCC4B3.18	SPCC4B3.18	205	85	1.31587e-16	6.48019e-10	G2/M					0.740071	0.648932
SPAC22A12.06c	SPAC22A12.06c	207	91	1.94229e-13	6.63411e-13	M					0.20962	0.231852
SPBC336.13c	SPBC336.13c	214	97	3.79717e-20	6.89376e-06	M					4.31134	2.67412
SPCC584.15c	SPCC584.15c	219	95	7.05012e-24	0.00403228	M					1.69215	1.22992
ams1	SPAC513.05	228	93	1.97314e-16	1.03372e-08	M					1.25386	0.69503
SPBC2D10.04	SPBC2D10.04	251	96	1.37943e-20	0.00145962	M					1.5062	0.858809
SPAC23G3.04	SPAC23G3.04	259	93	1.8789e-17	8.99882e-06	M					1.40712	1.14417
SPAC1687.17c	SPAC1687.17c	262	97	1.14862e-20	0.0025834	M					1.15717	1.18751
ark1	SPCC320.13c	265	85	4.19557e-17	7.82516e-06	G2/M					1.67344	0.868209
mis6	SPAC1687.20c	270	89	1.26863e-16	4.95721e-06	G2/M					0.857815	0.623108
SPAC12G12.06c	SPAC12G12.06c	274	97	2.937e-19	0.00117246	M					1.1563	0.960087
rhp51	SPAC644.14c	275	96	8.27611e-17	1.165e-05	M			X		2.18334	1.17785
SPCC663.09c	SPCC663.09c	285	89	2.13988e-13	2.17559e-08	G2/M					0.90638	0.791792
mfm2	SPAC513.03	286	97	1.17504e-09	4.06131e-12	M					2.63657	1.56207
SPBC2F12.12c	SPBC2F12.12c	287	85	1.05346e-15	4.70768e-06	G2/M					1.17368	0.618751
SPAC328.02	SPAC328.02	293	94	1.20669e-23	0.0872661	M					2.05693	1.53219
SPCC306.11	SPCC306.11	296	98	6.18041e-12	1.63472e-09	M		X			52.6011	8.91119
mug165	SPAC5D6.02c	301	92	1.5744e-14	1.70529e-06	M					1.66368	0.842304
SPBC19C2.10	SPBC19C2.10	310	93	5.03147e-16	9.45211e-05	M					1.28614	0.980933
agn2	SPBC646.06c	315	98	4.85412e-21	0.0241092	M					0.860118	0.760385
SPCC576.02	SPCC576.02	318	89	1.11791e-15	0.000110823	G2/M					0.606711	0.301322
SPCC1020.13c	SPCC1020.13c	330	92	6.92129e-16	0.000290876	M					1.57001	1.35012
SPCC1442.07c	SPCC1442.07c	341	98	2.54024e-16	0.00113754	M					1.80298	1.35102
cid13	SPAC821.04c	346	91	9.89378e-12	9.62588e-08	M					1.93909	1.11879
mug5	SPAC14C4.08	348	99	4.2905e-12	2.34875e-07	M					0.561541	0.481285
SPAC57A7.07c	SPAC57A7.07c	349	94	5.59581e-16	0.00100917	M					0.976574	0.637344
SPCC11E10.09c	SPCC11E10.09c	353	89	1.15908e-10	1.31227e-08	G2/M					0.995554	0.958593
ndk1	SPAC806.07	354	94	7.62915e-15	0.000193108	M					0.88282	0.869934
msy1	SPCC576.06c	361	90	8.79554e-15	0.000255756	M					1.05559	0.68766
cnd1	SPBC776.13	363	88	5.97477e-15	0.00039665	G2/M					1.68838	1.12034
SPAC24H6.13	SPAC24H6.13	369	90	1.9448e-14	0.000220383	M					2.10146	1.56964
tps1	SPAC328.03	370	98	2.22367e-07	2.16013e-11	M					2.4264	2.2704
SPAC589.09	SPAC589.09	373	97	3.5098e-07	1.45357e-11	M					0.955858	1.00314
mug118	SPBC725.12	374	93	4.13562e-12	1.23667e-06	M					3.42666	1.06237
ste6	SPCC1442.01	380	98	2.2091e-07	2.96658e-11	M			X		2.9392	1.14316
pds5	SPAC110.02	387	97	6.62141e-16	0.00219643	M					1.72703	1.32606
tas3	SPBC83.03c	390	85	4.7492e-13	2.2611e-05	G2/M					1.01393	0.721325
spn7	SPBC19F8.01c	391	90	1.74023e-10	7.25338e-08	M					1.99757	1.10453
spn2	SPAC821.06	392	96	6.45775e-21	0.128751	M					1.08993	1.20294
spk1	SPAC31G5.09c	410	91	1.93198e-09	1.70402e-08	M					0.846969	0.516126
mug124	SPBC19C2.06c	416	96	3.95792e-12	1.17552e-05	M					1.75854	0.809196
SPBC26H8.13c	SPBC26H8.13c	418	92	7.88572e-13	7.06383e-05	M					1.64252	1.59991
SPCC1223.09	SPCC1223.09	420	92	2.63024e-13	0.000227338	M					0.506197	0.368431
alp31	SPAC8E11.07c	426	98	1.99107e-15	0.00341706	M					0.842258	0.738654
ste7	SPAC23E2.03c	428	90	4.9394e-11	1.77772e-06	M					0.871829	0.502141
emp24	SPCC24B10.17	431	99	4.22174e-21	0.295661	M					1.30906	1.40075
mug152	SPAC13G7.10	439	95	5.47141e-16	0.00666519	M					1.13329	1.09501
SPCC126.12	SPCC126.12	447	98	5.91821e-16	0.00700441	M					0.900709	0.805141
SPBC3H7.13	SPBC3H7.13	465	98	1.99698e-11	1.93802e-05	M					1.39428	1.38677
sly1	SPCC74.01	466	92	1.49153e-17	0.0299442	M					1.10711	0.892008
lkh1	SPAC1D4.11c	467	86	1.43236e-13	0.00117818	G2/M					0.361944	0.688436
SPCC1235.01	SPCC1235.01	476	86	8.54307e-11	6.74212e-06	G2/M					0.914854	0.606073
rmi1	SPAC26A3.03c	477	93	1.80374e-12	0.000294167	M					0.765854	0.780585
G1 cluster
gene_common_name	gene_systematic_name	overall_rank	overall_peaktime	overall_pper	overall_preg	phase	Sep1 target	Ace2 target	MBF target	Ams2 target	20_R/T0	40_R/T0
adg1	SPAPJ760.03c	1	5	4.0763e-50	1.12569e-22	G1		X			10.6854	28.5528
chr1	SPBC3E7.12c	6	2	3.49915e-49	3.78356e-22	G1		X			9.71959	6.56953
cdc22	SPAC1F7.05	8	0	7.92069e-48	1.69586e-22	G1			X		32.5936	8.91061
adg3	SPCC18.01c	9	7	4.24523e-48	3.96662e-22	G1		X			4.10308	11.7755
mid2	SPAPYUG7.03c	28	3	7.60305e-45	3.1151e-20	G1		X			6.15148	6.01169
rid1	SPBC1709.12	32	1	1.03968e-43	6.53281e-20	G1		X			1.55988	1.23127
adg2	SPAC19G12.16c	34	2	5.69541e-41	1.74002e-22	G1		X			51.0836	13.8456
SPBC651.04	SPBC651.04	43	0	7.96656e-40	1.77274e-19	G1		X			1.68425	1.38353
SPCC1322.10	SPCC1322.10	44	5	2.05087e-41	4.05788e-17	G1		X			3.09545	3.85666
agn1	SPAC14C4.09	48	1	5.93276e-38	1.55491e-17	G1		X			6.23531	7.73201
klp8	SPAC144.14	53	0	1.29735e-39	2.45371e-14	G1	X				2.01763	1.19193
rgf3	SPCC645.06c	55	2	5.28089e-39	4.16325e-14	G1		X			3.96256	2.59119
ssb1	SPBC660.13c	56	0	1.02456e-36	2.47782e-16	G1			X		4.33892	2.49738
cdc4	SPAP8A3.08	60	2	1.48873e-45	2.47214e-06	G1					1.38987	1.62472
SPAC2E1P5.03	SPAC2E1P5.03	62	9	1.0121e-39	1.89695e-11	G1		X			1.40871	1.84969
SPCC18.02	SPCC18.02	67	5	3.60017e-38	8.3026e-12	G1					2.30351	2.00322
SPBC2A9.07c	SPBC2A9.07c	70	5	4.26831e-34	2.51521e-15	G1		X			1.76238	1.67628
SPBC83.18c	SPBC83.18c	72	2	6.3642e-36	1.30525e-12	G1					2.3243	1.5509
ulp1	SPBC19G7.09	75	1	2.40359e-36	4.83167e-12	G1					3.73489	1.44393
SPBC17G9.06c	SPBC17G9.06c	79	15	5.06731e-37	1.78009e-09	G1					1.50508	2.26259
gal1	SPBPB2B2.13	81	3	9.64876e-27	3.38983e-19	G1					18.3298	10.2739
SPBC21B10.13c	SPBC21B10.13c	82	1	8.13537e-31	6.44456e-15	G1			X		4.94679	3.84211
SPAC1071.09c	SPAC1071.09c	86	4	1.64299e-36	2.60177e-08	G1					0.757111	0.947401
pif1	SPBC887.14c	88	0	9.75844e-39	7.03198e-06	G1					1.47255	1.14432
SPBC1306.01c	SPBC1306.01c	92	3	7.04633e-37	3.09471e-07	G1			X		1.66604	1.55579
SPAC23H4.01c	SPAC23H4.01c	95	5	9.85297e-28	3.07059e-14	G1					1.31979	1.13241
spm1	SPBC119.08	97	1	6.40096e-37	0.000159653	G1					1.723	1.12709
cut2	SPBC14C8.01c	98	1	3.80904e-33	3.42252e-08	G1					2.62276	1.55445
SPAC22G7.01c	SPAC22G7.01c	101	10	4.03648e-33	4.91744e-07	G1					0.958663	1.2212
svp26	SPCC1795.10c	102	6	2.89496e-35	7.16593e-05	G1					1.78829	1.98526
SPBC28F2.11	SPBC28F2.11	104	13	9.58861e-33	4.78723e-07	G1					1.23736	1.56913
cdm1	SPBC12D12.02c	105	2	9.31499e-23	5.56498e-17	G1		X			3.25489	3.70698
SPCC965.06	SPCC965.06	113	10	2.90117e-29	1.73081e-09	G1	X				1.0858	1.30977
pht1	SPBC11B10.10c	122	14	7.92508e-31	4.71331e-06	G1					1.5762	2.35979
SPBPJ4664.02	SPBPJ4664.02	123	7	2.44734e-23	1.54824e-13	G1		X			0.631154	1.68236
SPBC31F10.16	SPBC31F10.16	124	9	4.53739e-34	0.00217484	G1					1.52543	1.71314
SPAC23A1.02c	SPAC23A1.02c	129	5	1.88844e-22	2.72491e-12	G1					6.41099	4.80289
SPAC631.02	SPAC631.02	132	8	6.06824e-25	3.99158e-09	G1					1.14302	1.38625
mug40	SPCC553.07c	139	5	2.90407e-27	1.52611e-05	G1			X		1.81172	1.94122
SPBPB7E8.01	SPBPB7E8.01	140	13	1.18038e-18	7.86012e-14	G1					0.422832	0.480928
ppc89	SPAC4H3.11c	142	1	9.9039e-29	0.00103035	G1					2.74686	1.40707
SPBC839.02	SPBC839.02	143	6	1.08822e-24	2.48054e-07	G1					1.59321	1.87985
SPBC21B10.07	SPBC21B10.07	150	6	1.83978e-26	7.81576e-05	G1					1.61093	1.18493
SPAC343.13	SPAC343.13	154	5	1.21891e-26	0.000289048	G1					1.10405	1.18586
csx2	SPBC17G9.08c	156	11	6.30863e-25	9.27257e-06	G1					2.2813	1.61225
cfr1	SPAC6G9.12	157	7	4.05941e-26	0.000160225	G1					1.67348	1.25166
cnp1	SPBC1105.17	163	4	7.41458e-25	2.66709e-05	G1					1.83227	1.43238
SPAC343.20	SPAC343.20	169	6	4.60949e-18	1.89267e-11	G1		X			4.33524	4.27102
pkd2	SPAC1F7.03	171	8	3.02774e-29	0.0157217	G1					1.86341	1.6607
SPAC750.05c	SPAC750.05c	173	10	2.24656e-17	7.93487e-12	G1					0.853505	0.61957
cyp4	SPBP8B7.25	177	11	3.18008e-25	0.000618751	G1					1.1224	1.22873
SPCC794.13	SPCC553.12c	181	3	5.05978e-24	8.87185e-05	G1					2.20877	1.47053
bgs4	SPCC1840.02c	208	4	1.52671e-17	9.88115e-09	G1					1.48698	1.56225
SPBC18E5.07	SPBC18E5.07	211	0	2.8233e-20	7.36697e-06	G1					1.4931	1.06587
ccr4	SPCC31H12.08c	215	6	1.49726e-21	0.00023515	G1					1.75982	1.51776
SPCC63.13	SPCC63.13	216	2	5.57594e-10	6.70197e-16	G1			X		5.37476	3.01672
pob1	SPBC1289.04c	232	1	1.8351e-21	0.00115936	G1					1.22191	1.22799
mug109	SPAC2E1P5.02c	233	0	1.45164e-19	3.48914e-05	G1					1.34572	1.53112
SPAC24B11.12c	SPAC24B11.12c	237	2	1.82915e-18	4.39972e-06	G1					1.54592	1.16155
put4	SPAC869.10c	248	13	2.15071e-17	1.92954e-06	G1					3.44201	7.14161
trx1	SPAC7D4.07c	252	2	4.66271e-14	1.45199e-09	G1					1.67088	2.11913
sec11	SPBC1685.03	266	3	3.30745e-20	0.00210683	G1					1.23084	1.45189
SPBPB2B2.09c	SPBPB2B2.09c	278	3	5.99507e-18	0.000264473	G1					1.63923	2.64227
rer1	SPAC22E12.05c	282	9	1.13011e-22	0.0314192	G1					1.62029	1.56375
SPBC36.11	SPBC36.11	314	0	2.0802e-16	0.000275451	G1					1.59693	1.22385
SPAC977.10	SPAC977.10	317	15	1.33339e-15	9.29339e-05	G1					2.05012	4.3467
ins1	SPCC306.05c	319	11	7.58984e-23	0.118759	G1					2.2555	1.92274
SPAC1639.01c	SPAC1639.01c	332	8	1.43134e-17	0.00266436	G1					1.94476	1.52846
SPCC965.14c	SPCC965.14c	362	0	2.31467e-10	1.04135e-08	G1					0.836427	0.761741
SPCC794.15	SPCC794.15	365	8	3.03608e-08	1.07808e-10	G1					4.32607	2.23353
SPCC736.13	SPCC736.13	388	4	2.55875e-16	0.0033037	G1					1.2512	1.0752
SPBC947.15c	SPBC947.15c	395	0	5.99587e-14	0.000229896	G1					2.16369	2.24183
SPAC6F6.13c	SPAC6F6.13c	411	5	3.0984e-17	0.0101748	G1					2.01911	1.63686
psp3	SPAC1006.01	414	11	2.24167e-13	0.000177212	G1					1.64795	1.83763
SPCC4F11.03c	SPCC4F11.03c	421	1	2.43399e-22	0.644911	G1					1.92918	1.42403
SPAC5H10.12c	SPAC5H10.12c	422	5	7.86304e-15	0.001866	G1					1.72843	1.30766
SPAC11E3.10	SPAC11E3.10	430	6	1.23142e-19	0.0948918	G1					0.937124	1.23817
SPAC6F12.06	SPAC6F12.06	448	4	1.23247e-10	1.69228e-06	G1					0.914839	0.951837
isp6	SPAC4A8.04	460	4	2.31012e-10	1.33217e-06	G1					2.62162	1.90887
byr2	SPBC1D7.05	481	2	2.92591e-11	2.27242e-05	G1					1.72712	0.982644
S cluster
gene_common_name	gene_systematic_name	overall_rank	overall_peaktime	overall_pper	overall_preg	phase	Sep1 target	Ace2 target	MBF target	Ams2 target	20_R/T0	40_R/T0
hhf1	SPAC1834.03c	17	17	1.85506e-45	1.41855e-22	S				X	0.572503	0.968857
hhf2	SPBC8D2.03c	18	16	1.47521e-45	1.86069e-22	S				X	0.957102	2.48713
htb1	SPCC622.09	19	16	2.73209e-46	1.46961e-21	S				X	1.44747	1.34916
h3.3	SPBC1105.11c	20	18	7.5398e-46	3.47263e-21	S				X	0.719234	1.56888
h4.3	SPBC1105.12	25	17	1.01616e-44	2.56349e-21	S				X	0.873507	1.61957
hht3	SPAC1834.04	26	18	5.80062e-45	5.15429e-21	S				X	0.730136	1.08362
SPBC8D2.04	SPBC8D2.04	29	19	6.16399e-46	1.88432e-18	S					0.756207	1.53916
hta2	SPAC19G12.06c	31	17	1.31962e-41	2.35913e-22	S				X	0.613989	1.08421
hta1	SPCC622.08c	37	18	2.70797e-41	4.19329e-21	S				X	1.56034	1.59713
SPCC338.12	SPCC338.12	63	17	3.43574e-35	6.6042e-16	S					6.60395	10.9408
sap1	SPCC1672.02c	115	21	6.6197e-23	2.09496e-15	S					2.9444	2.42457
SPBC1348.10c	SPAC977.09c	160	19	1.13021e-22	1.14656e-07	S					1.36629	6.702
SPAC869.02c	SPAC869.02c	188	25	2.94213e-17	4.16892e-11	S					0.653634	1.5369
nhp6	SPAC57A10.09c	201	20	3.76388e-21	1.14523e-05	S					2.56876	3.66808
SPAC869.05c	SPAC869.05c	206	20	3.08064e-14	4.05699e-12	S					5.43466	16.3145
N150	SPAC31G5.12c	209	30	1.00074e-18	1.76506e-07	S					2.12786	2.38521
pcr1	SPAC21E11.03c	231	23	4.14993e-19	9.32573e-06	S					3.50823	2.15658
gpx1	SPBC32F12.03c	234	30	2.1007e-17	2.44221e-07	S					4.76516	8.20832
atf1	SPBC29B5.01	236	28	2.17188e-15	3.60844e-09	S					2.90352	1.82435
SPAC521.03	SPAC521.03	240	30	1.12223e-19	0.000105686	S					0.821722	0.902567
isp7	SPAC25B8.13c	246	25	1.22595e-12	2.37388e-11	S					1.32908	1.20931
SPBPB2B2.01	SPBPB2B2.01	256	28	4.95108e-11	2.77207e-12	S		X	X		0.730465	1.79292
sym1	SPAC3G6.05	276	28	5.02086e-09	2.49912e-13	S					0.73198	0.90271
SPBC11C11.06c	SPBC11C11.06c	295	26	1.22107e-09	7.52909e-12	S					7.18194	6.7775
SPBC83.11	SPBC83.11	316	23	3.70856e-15	2.3762e-05	S					2.70968	2.24297
gst3	SPAC688.04c	331	30	5.67684e-14	4.44577e-06	S					2.5593	2.51784
fim1	SPBC1778.06c	340	23	7.47486e-14	8.71183e-06	S					1.25452	1.60475
SPAC328.09	SPAC328.09	343	30	2.47107e-16	0.00124734	S					0.76141	1.33445
ncs1	SPAC18B11.04	357	18	2.20288e-16	0.00179693	S					0.844481	1.7009
cwl1	SPBC31A8.01c	396	28	1.31233e-18	0.0231262	S					1.39023	1.44308
rst2	SPAC6F12.02	412	23	2.80377e-15	0.00219528	S					1.97936	1.66154
pmc1	SPAPB2B4.04c	415	26	3.47232e-13	0.000116421	S					1.31548	1.23527
SPACUNK4.15	SPACUNK4.15	425	23	1.44537e-12	5.65245e-05	S					2.82477	2.63157
SPBC1271.09	SPBC1271.09	450	25	1.98991e-06	1.14144e-10	S					0.340521	0.416208
SPAC1039.06	SPAC1039.06	455	24	1.261e-11	1.99873e-05	S					0.610423	1.04423
SPBPB2B2.18	SPBPB2B2.18	461	21	3.79855e-08	8.49716e-09	S					1.18042	1.53453
dak2	SPAC977.16c	469	30	5.17771e-07	8.07473e-10	S					1.82647	2.99149
SPCC594.07c	SPCC594.07c	482	26	2.30975e-15	0.00678588	S					2.01114	1.89782
SPCC63.14	SPCC63.14	493	25	8.18351e-08	1.45467e-08	S					4.70525	2.76958
G2 cluster
gene_common_name	gene_systematic_name	overall_rank	overall_peaktime	overall_pper	overall_preg	phase	Sep1 target	Ace2 target	MBF target	Ams2 target	20_R/T0	40_R/T0
spd1	SPAC29B12.03	45	37	1.06297e-39	1.1189e-18	G2					3.02005	3.18844
SPAC13G6.10c	SPAC13G6.10c	71	53	2.28416e-37	4.96258e-12	G2					0.393308	0.671031
gas2	SPBC29A10.08	87	48	2.36953e-33	1.93797e-11	G2					0.8947	0.873473
ccc2	SPBC29A3.01	89	44	2.87286e-36	4.56603e-08	G2					0.67207	0.990779
SPAC1039.02	SPAC1039.02	91	47	1.29033e-27	1.4408e-16	G2					0.190368	0.371969
SPAC14C4.12c	SPAC14C4.12c	96	60	9.76001e-35	3.73847e-07	G2					0.611125	0.538698
SPAPB15E9.01c	SPAPB15E9.01c	100	49	4.06047e-28	7.58518e-13	G2					0.392405	0.597397
psu1	SPAC1002.13c	107	49	1.06077e-27	1.32022e-11	G2					0.27082	0.678113
SPBC365.16	SPBC365.16	108	39	1.56776e-31	1.45241e-07	G2					0.559391	0.913417
SPAC29B12.08	SPAC29B12.08	110	37	9.98018e-27	2.86057e-12	G2					0.750345	1.35806
SPCC553.10	SPCC553.10	112	53	6.10333e-28	7.91396e-11	G2					0.85436	0.749313
rds1	SPAC343.12	125	45	1.59788e-20	1.60789e-15	G2					4.17762	4.41591
SPBC365.14c	SPBC365.14c	126	36	7.59215e-32	0.000481594	G2					1.30252	1.41568
SPAC1F12.05	SPAC1F12.05	131	45	4.59822e-32	0.00344483	G2					0.598687	0.79957
chr2	SPCC417.05c	133	34	4.39432e-28	6.18028e-06	G2					1.22771	1.7226
SPCC1494.07	SPCC1494.07	135	54	3.88e-26	2.26556e-07	G2					0.67579	0.853837
SPCC126.09	SPCC126.09	138	39	5.42125e-30	0.00177043	G2					0.707099	1.14288
bgl2	SPAC26H5.08c	141	52	3.95536e-25	5.19393e-07	G2					0.396816	0.825015
pdr1	SPAPB24D3.09c	146	39	3.90114e-27	0.000127802	G2					1.74106	1.83469
rrn3	SPAC18G6.11c	148	43	1.68712e-25	5.97681e-06	G2					0.81774	1.33971
SPAC3G9.05	SPAC3G9.05	149	52	3.18966e-25	3.21941e-06	G2					0.380486	0.690011
SPBC1271.08c	SPBC1271.08c	153	36	3.94981e-13	8.62346e-18	G2	X				0.759461	1.26676
cdc25	SPAC24H6.05	158	75	1.01107e-24	7.94074e-06	G2					1.17592	0.721902
csn12	SPAC1B3.08	162	36	5.61214e-26	0.000294149	G2					1.19366	1.42305
cig1	SPCC4E9.02	165	54	2.91228e-23	2.02303e-06	G2					1.11934	0.46244
mae1	SPAPB8E5.03	166	47	2.66108e-24	2.35671e-05	G2					0.357293	0.590996
SPCC18.05c	SPCC18.05c	167	42	7.81033e-25	8.23128e-05	G2					0.793778	1.0711
SPCC1494.08c	SPCC1494.08c	168	32	8.10763e-24	1.06034e-05	G2					1.76038	1.45106
SPCC1183.11	SPCC1183.11	172	36	4.20998e-24	3.16251e-05	G2					1.57706	1.91838
pim1	SPBC557.03c	174	50	2.9861e-29	0.0182261	G2					0.76108	0.847022
SPAPB24D3.07c	SPAPB24D3.07c	178	50	3.57636e-15	8.5256e-14	G2			X		0.475687	0.678971
amt1	SPCPB1C11.01	179	31	8.73005e-20	5.01778e-09	G2					1.35424	1.1961
SPBC1685.13	SPBC1685.13	184	48	2.00432e-15	2.7364e-13	G2					1.26942	1.12622
rnc1	SPCC757.09c	186	42	7.01849e-24	0.000132658	G2					1.10319	1.36055
vip1	SPAC10F6.06	187	34	2.36798e-24	0.000369755	G2					1.28949	2.12302
SPBC24C6.10c	SPBC24C6.10c	190	59	3.8776e-23	6.16407e-05	G2					0.370699	0.520951
SPBC1271.10c	SPBC1271.10c	191	47	3.60507e-21	8.03158e-07	G2					0.738313	1.05428
SPBC119.10	SPBC119.10	192	35	3.39883e-20	1.16183e-07	G2					0.723914	1.21408
nog1	SPBC651.01c	196	49	1.6182e-18	4.48023e-09	G2					0.609689	1.04136
SPBPB2B2.06c	SPBPB2B2.06c	197	48	4.65423e-15	2.59181e-12	G2					0.732758	0.779498
urg1	SPAC1002.19	198	33	1.27976e-13	1.31584e-13	G2					2.21929	2.05414
ppk1	SPAC110.01	199	50	1.54315e-21	2.07382e-05	G2					0.545802	0.400363
pho1	SPBP4G3.02	200	50	7.99428e-14	4.59272e-13	G2					0.31303	0.189019
chr3	SPAC24B11.10c	204	52	6.137e-28	0.0517053	G2					0.438794	0.770146
SPBC146.06c	SPBC146.06c	210	70	9.29719e-18	2.09121e-08	G2					0.705926	0.668997
ibp1	SPBC839.07	212	59	4.43891e-20	4.97029e-06	G2					0.33319	0.369831
SPBC660.06	SPBC660.06	217	35	3.15417e-18	1.4146e-07	G2					1.18703	1.59671
SPAC27D7.11c	SPAC27D7.11c	218	52	3.90339e-09	1.14442e-16	G2					0.363289	0.331669
myo52	SPCC1919.10c	220	66	4.28206e-24	0.00515979	G2					0.954502	0.970017
uvi15	SPBC649.04	221	31	3.37866e-21	0.000213655	G2					1.74135	2.17092
SPAC23C4.05c	SPAC23C4.05c	222	31	8.25706e-23	0.00201651	G2					2.85703	2.56495
adh4	SPAC5H10.06c	223	37	1.23069e-18	7.3093e-07	G2					0.47276	0.741996
top2	SPBC1A4.03c	226	58	2.30944e-20	6.21658e-05	G2					0.636654	0.613207
bfr1	SPCC18B5.01c	227	52	1.56657e-12	1.02199e-12	G2					0.673617	0.503115
SPAC9E9.04	SPAC9E9.04	230	33	1.04908e-17	2.89348e-07	G2					2.407	3.32628
arg5	SPBC56F2.09c	235	42	1.68465e-18	3.64467e-06	G2					0.58766	0.946768
SPAC16E8.08	SPAC16E8.08	238	49	1.39853e-16	7.41876e-08	G2					0.804209	0.946066
SPAP7G5.06	SPAP7G5.06	241	41	5.04023e-17	2.40601e-07	G2					0.509213	0.491633
SPBC14F5.13c	SPBC14F5.13c	242	42	1.14894e-17	1.65906e-06	G2					1.82969	1.84533
csx1	SPAC17A2.09c	244	48	2.90548e-20	0.000589978	G2					0.841731	0.811954
nup61	SPCC18B5.07c	245	53	3.04636e-27	0.197732	G2					0.452924	0.574657
vht1	SPAC1B3.16c	247	38	9.73207e-06	3.41211e-18	G2					0.373195	0.765125
ssn6	SPBC23E6.09	249	46	1.5136e-18	2.89871e-05	G2					0.43868	0.564135
ght2	SPBC4B4.08	250	41	3.03384e-16	2.07241e-07	G2					1.95023	1.64833
rot1	SPAC31G5.02	253	72	2.19411e-18	3.64626e-05	G2					0.933842	0.618876
set5	SPCC1739.05	254	55	1.03001e-18	9.00965e-05	G2					0.672105	1.05428
SPBC1347.11	SPBC1347.11	255	49	1.22273e-11	7.90081e-12	G2					1.22688	1.49429
nmd3	SPAC16C9.03	257	50	1.05884e-18	0.000131225	G2					0.579921	0.76974
SPBC3B8.06	SPBC3B8.06	261	49	3.72288e-17	4.90582e-06	G2					0.541246	0.81168
SPAC1687.16c	SPAC1687.16c	263	68	3.72163e-14	6.7059e-09	G2					0.649399	0.746346
SPBC25B2.08	SPBC25B2.08	264	75	3.47646e-14	8.49552e-09	G2					0.258478	0.285432
SPBC13G1.09	SPBC13G1.09	267	47	3.78042e-15	1.04232e-07	G2					0.5562	0.854664
apc2	SPBP23A10.04	269	83	1.00033e-14	5.52736e-08	G2					1.52582	0.736307
gpd2	SPAC23D3.04c	271	49	3.36039e-15	1.92889e-07	G2					0.38391	0.543441
nsa2	SPCP1E11.08	272	41	5.55583e-17	1.17348e-05	G2					0.73968	0.911707
SPCC18.15	SPCC18.15	277	58	1.61081e-19	0.00185617	G2					0.55228	0.546537
fta5	SPAC1F8.06	279	49	1.47166e-15	1.25129e-06	G2			X		0.144659	0.332533
SPBC23E6.01c	SPBC23E6.01c	281	31	3.36783e-16	7.13216e-06	G2					2.26432	1.6063
rdp1	SPAC1B1.01	283	41	6.82998e-18	0.000522594	G2					0.727286	0.908731
srk1	SPCC1322.08	284	38	3.6288e-12	1.26166e-09	G2					6.19622	2.97097
oac1	SPAC139.02c	288	44	2.48863e-16	2.05114e-05	G2					0.681283	1.05025
leu2	SPAC9E9.03	290	43	1.35479e-17	0.000386812	G2					1.02992	1.21804
cid14	SPAC12G12.13c	292	43	1.92045e-16	3.70028e-05	G2					0.866362	0.940402
SPBC21C3.02c	SPBC21C3.02c	297	41	3.85575e-17	0.000305671	G2					1.11721	1.1272
SPBC1773.17c	SPBC1773.17c	298	32	1.53019e-13	8.68285e-08	G2					0.804118	1.13103
SPCC757.11c	SPCC757.11c	299	42	4.4848e-14	3.49886e-07	G2					0.704433	1.09276
SPAC1527.03	SPAC1527.03	300	56	1.16292e-16	0.000213645	G2					0.561191	0.673242
SPBC8E4.03	SPBC8E4.03	302	35	3.0493e-11	9.04891e-10	G2					0.674941	0.956958
mug100	SPBC16E9.07	305	68	2.6848e-15	1.19281e-05	G2					0.433286	0.591422
gmh2	SPAC5H10.13c	307	51	1.21325e-20	0.0149479	G2					0.447387	0.793192
nrd1	SPAC2F7.11	308	68	6.51705e-14	7.09551e-07	G2					1.14337	0.738851
SPAC1786.02	SPAC1786.02	309	59	1.37373e-10	3.43771e-10	G2					0.5908	0.633574
las21	SPAC13G6.03	311	84	1.34261e-16	0.000335683	G2					0.83146	0.698306
SPAC926.08c	SPAC926.08c	312	49	8.80228e-13	6.14155e-08	G2					0.52442	0.82752
ski3	SPCC1919.05	320	73	9.63685e-17	0.000814497	G2					0.882479	0.877047
SPAC2C4.17c	SPAC2C4.17c	321	36	2.21799e-15	6.21917e-05	G2					2.27237	1.80369
SPCC16C4.06c	SPCC16C4.06c	323	77	5.08976e-18	0.00303665	G2					0.731359	0.816216
SPCC1827.06c	SPCC1827.06c	324	38	3.37157e-19	0.00777426	G2					0.835258	0.946014
SPBC13A2.03	SPBC13A2.03	325	60	2.02944e-15	8.68121e-05	G2					0.602879	0.618628
but2	SPBC3D6.02	326	45	2.45886e-16	0.000580099	G2					0.717793	0.699364
SPCC70.08c	SPCC70.08c	327	42	1.52832e-05	1.26398e-14	G2					0.802952	1.10078
SPAC23D3.12	SPAC23D3.12	329	60	6.98696e-08	3.10745e-12	G2					0.532028	0.583165
SPCC584.13	SPCC584.13	335	79	3.29785e-16	0.000763051	G2					0.775972	0.647829
SPBC359.03c	SPBC359.03c	336	41	2.7993e-14	1.45941e-05	G2					0.537868	1.34026
bud20	SPAC19B12.11c	337	55	1.20082e-14	3.78921e-05	G2					0.553492	0.745015
SPACUNK4.14	SPACUNK4.14	342	80	4.0535e-15	0.000185372	G2					1.05406	0.775644
SPBC405.02c	SPBC405.02c	344	63	1.51779e-17	0.00376279	G2					0.430388	0.547383
ppk15	SPAC823.03	345	33	2.25489e-13	3.90856e-06	G2					2.81821	1.75586
ker1	SPBC1718.03	347	45	1.293e-13	7.68292e-06	G2					0.629967	0.956553
cbh2	SPBC14F5.12c	350	44	2.11195e-17	0.00369653	G2					0.891318	0.77318
SPCC550.15c	SPCC550.15c	351	49	2.70004e-19	0.0170087	G2					0.740346	1.14334
SPBC1347.09	SPBC1347.09	352	68	1.92889e-16	0.00175009	G2					0.873739	0.940035
gpa2	SPAC23H3.13c	355	59	6.63968e-14	2.32251e-05	G2					0.751099	0.528302
SPAC17A2.05	SPAC17A2.05	356	61	1.19271e-14	0.000135933	G2					0.663825	0.764048
mcp1	SPAC1687.10	359	78	2.99262e-14	6.78423e-05	G2					0.679324	0.620689
mug81	SPBC13G1.10c	360	81	6.1946e-17	0.00310707	G2					1.56832	1.04679
SPCC1795.12c	SPCC1795.12c	364	44	2.59586e-13	1.07041e-05	G2					0.884506	1.31378
SPCC1682.13	SPCC1682.13	366	60	3.73265e-16	0.00194049	G2					0.82816	0.94394
rrp3	SPAC823.08c	367	52	7.33998e-16	0.00151146	G2					0.644844	0.788596
SPAC29B12.10c	SPAC29B12.10c	368	46	2.65089e-10	1.50649e-08	G2					0.615881	0.878988
plr1	SPAC9E9.11	371	84	1.97594e-09	2.44368e-09	G2					1.08517	1.08191
SPAC9.11	SPAC9.11	372	84	1.41152e-13	3.49128e-05	G2					1.07486	0.757479
git3	SPCC1753.02c	375	55	1.47816e-13	3.59557e-05	G2					0.377807	0.623048
aat2	SPAC10F6.13c	376	40	8.30132e-14	6.3923e-05	G2					0.780627	0.865023
SPCC330.07c	SPCC330.07c	377	47	3.30884e-12	1.75445e-06	G2					0.930955	1.41941
imp4	SPAC19A8.07c	378	51	2.00182e-12	3.08629e-06	G2					0.587702	0.681921
SPAC18G6.09c	SPAC18G6.09c	379	33	9.01655e-12	6.87921e-07	G2					1.04919	1.85479
SPAC3H1.11	SPAC3H1.11	382	49	1.58613e-13	4.52072e-05	G2					0.592701	0.724178
SPAC821.03c	SPAC821.03c	383	47	8.37474e-20	0.0445199	G2					1.01786	0.882883
SPAPB1A10.06c	SPAPB1A10.06c	385	53	6.15662e-13	1.29155e-05	G2					0.702774	0.95877
SPBC11C11.05	SPBC11C11.05	386	80	1.17859e-15	0.00175754	G2					1.29886	0.82436
gms1	SPCC1795.03	389	50	3.86938e-17	0.00633383	G2					0.62555	0.945765
SPCC23B6.04c	SPCC23B6.04c	393	48	2.69114e-11	5.29439e-07	G2					0.873522	0.796088
SPAC26F1.07	SPAC26F1.07	394	38	2.90177e-11	4.91658e-07	G2					2.28711	2.32413
SPAC1039.01	SPAC1039.01	397	37	3.48409e-13	5.0664e-05	G2		X			0.867247	0.817684
SPAC9E9.09c	SPAC9E9.09c	398	63	0.00142277	4.11636e-15	G2					1.24936	1.096
cys11	SPBC36.04	400	42	6.49822e-17	0.00654473	G2					1.26904	1.79176
SPCC1739.01	SPCC1739.01	401	43	7.10259e-11	3.02976e-07	G2					1.12023	1.0717
vtc4	SPCC1322.14c	402	43	1.01249e-14	0.00103884	G2					1.208	1.1606
SPAC1039.03	SPAC1039.03	403	40	5.7592e-18	0.0158165	G2					0.697194	1.22386
zfs1	SPBC1718.07c	405	35	2.88512e-19	0.0452267	G2					1.03369	0.907265
SPAC24B11.07c	SPAC24B11.07c	406	47	8.44628e-17	0.00713301	G2					0.77663	0.792869
cdc1	SPAC27E2.05	407	84	1.58679e-11	1.98153e-06	G2					1.37681	1.03219
wis1	SPBC409.07c	408	45	9.73654e-13	3.28305e-05	G2					0.811504	0.965797
mug76	SPCC1223.04c	409	83	2.50409e-14	0.000790167	G2					1.41498	1.13997
alg11	SPCC330.08	417	42	1.58816e-15	0.00305746	G2					1.63432	1.21735
SPAC323.07c	SPAC323.07c	419	33	5.70479e-14	0.000707734	G2					0.510886	0.665703
SPBC1271.07c	SPBC1271.07c	432	40	3.12915e-07	4.10216e-10	G2					0.651354	0.692214
grn1	SPBC26H8.08c	433	47	3.38469e-12	3.78814e-05	G2					0.471192	0.732234
SPAC23C11.01	SPAC23C11.01	434	54	2.97649e-13	0.000381187	G2					0.652099	0.876242
SPBC336.02	SPBC336.02	435	44	7.59918e-15	0.00246924	G2					0.424157	0.789414
rrb1	SPBC1711.07	436	57	1.7781e-14	0.00187272	G2					0.467207	0.757772
nop12	SPAC16E8.06c	437	64	3.37017e-13	0.000388822	G2					0.632854	0.752171
mcp2	SPCC1682.08c	438	58	1.02909e-11	1.56391e-05	G2					0.693821	0.623663
cgs1	SPAC8C9.03	441	38	7.26273e-10	2.43531e-07	G2					3.42162	2.97687
SPAC922.04	SPAC922.04	442	43	3.27508e-12	5.4701e-05	G2					1.13139	2.21966
SPBC1198.06c	SPBC1198.06c	443	38	1.44103e-18	0.0513508	G2					0.657365	1.03656
sts5	SPCC16C4.09	445	42	6.11614e-11	3.30279e-06	G2					1.06943	1.15833
rpl7a	SPAC664.06	446	43	4.05575e-13	0.00042901	G2					0.78684	0.993493
zds1	SPAC31F12.01	451	55	1.01676e-14	0.00271543	G2					0.787047	1.03871
SPAC31A2.12	SPAC31A2.12	452	46	3.38621e-14	0.0017269	G2					1.28835	1.23076
bir1	SPCC962.02c	453	82	2.38115e-13	0.000684207	G2					1.31215	0.899898
mpr1	SPBC725.02	456	35	2.377e-13	0.000712086	G2					1.81948	1.98545
ain1	SPAC15A10.08	457	82	4.00882e-10	6.84062e-07	G2					1.40442	1.15293
SPBC215.13	SPBC215.13	458	41	1.78848e-13	0.000874665	G2					1.68154	1.39709
SPBC21H7.03c	SPBC21H7.03c	459	48	2.86728e-13	0.000680262	G2					0.923836	0.927272
pop2	SPAC4D7.03	462	82	2.15993e-12	0.000150255	G2					1.91222	1.06754
mrd1	SPBP22H7.02c	464	47	1.53569e-10	2.43323e-06	G2					0.918002	1.04993
SPAC56E4.03	SPAC56E4.03	468	33	3.89953e-09	1.06882e-07	G2					0.71546	0.955493
SPBC4F6.13c	SPBC4F6.13c	471	42	1.94426e-13	0.00111092	G2					0.594447	0.951685
SPBP23A10.11c	SPBP23A10.11c	472	53	1.79192e-09	2.8575e-07	G2					0.320285	0.492797
SPAC1486.09	SPAC1486.09	475	51	2.62974e-11	2.16222e-05	G2					0.540869	0.749099
plb1	SPAC1A6.04c	478	38	8.35814e-09	6.92524e-08	G2					1.2047	1.19283
SPAP8A3.11c	SPAP8A3.11c	479	84	1.76565e-13	0.00132706	G2					0.949122	0.96688
scd2	SPAC22H10.07	480	49	2.1958e-16	0.0143963	G2					0.600045	1.08087
SPCC794.11c	SPCC794.11c	483	45	3.22793e-18	0.0623046	G2					0.735291	0.818795
SPBC1677.03c	SPBC1677.03c	484	38	8.60554e-12	9.18551e-05	G2					0.76369	1.01109
rga2	SPAC26A3.09c	485	53	3.56971e-18	0.0622017	G2					0.575756	0.95582
ctr4	SPCC1393.10	486	57	2.05925e-06	4.5971e-10	G2					0.238924	0.468047
SPCC1682.09c	SPCC1682.09c	488	54	1.09482e-10	8.95358e-06	G2					0.45211	0.691018
SPAC9.07c	SPAC9.07c	490	40	6.21165e-20	0.253043	G2					0.992744	0.90116
SPCC1235.11	SPCC1235.11	494	37	1.66523e-15	0.0089051	G2					0.705999	0.945399
ctu1	SPBC2G5.03	495	49	1.7359e-11	6.83367e-05	G2					0.540246	0.856377
brl2	SPCC970.10c	496	40	5.98112e-16	0.0128953	G2					0.926378	1.34322
SPCC1827.03c	SPCC1827.03c	497	36	2.68035e-12	0.000417447	G2					0.859814	0.77748
sgo1	SPBP35G2.03c	498	74	5.50069e-13	0.00111844	G2					0.570883	0.647975
arg1	SPCC777.09c	499	40	2.33444e-13	0.00162829	G2					0.679219	0.913582
pxr1	SPAC890.05	500	46	1.21794e-10	1.17007e-05	G2					0.612723	0.940985
